# Supplementary material for: Pancreatic regional blood flow links the endocrine and exocrine diseases
Source: J Clin Invest. 2023 Aug 1;133(15):e166185. doi: 10.1172/JCI166185 (PMC10378168; doi:10.1172/JCI166185)
Supplement: Supporting data values [file jci-133-166185-s054.xlsx]

## Sheet: Overview
Supplemental Data
Sheet 1	Overview		Overview of the tabs
Sheet 2	Table 1		Data for Table 1 and calculated statistics.
Sheet 3	Fig. 6 histograms		Data to plot histograms
Sheet 4	Fig. 6 densities		Data to plot densities
Sheet 5	Supplementary Fig. 5		Data for the Supplementary Fig. S5.

## Sheet: Table 1
Human_NC [µm]	Human_C [µm]	Monkey_NC [µm]	Monkey_C [µm]	Pig_NC [µm]	Pig_C [µm]	Ferret_NC [µm]	Ferret_C [µm]	Rabbit_NC [µm]	Rabbit_C [µm]	Mouse_NC [µm]	Mouse_C [µm]			Column	Mean [µm]	Sample Size	Standard Error of the Mean (s.e.m) [µm]	Lower 95% CI [µm]	Upper 95% CI [µm]
38.7237	39.2352	34.6829	33.9218	4.90773	41.8375	59.3053	96.7595	5.05611	33.4405	2.14143	9.5014			Human_NC	53.4324	755	1.21504	51.0509	55.8139
39.0535	39.3171	34.7293	36.9813	7.36498	46.5774	44.4473	75.9682	5.51714	34.8726	3.80126	21.6682			Human_C	104.406	206	3.15328	98.2253	110.586
39.2114	39.5839	35.3373	37.0885	9.72283	48.8461	84.7675	93.6431	6.75458	38.7095	5.70136	35.9569			Monkey_NC	74.3128	464	1.71567	70.9501	77.6755
39.2144	41.7406	35.4718	39.0322	12.5036	50.5552	69.609	141.614	8.62457	40.9913	7.03329	48.2348			Monkey_C	107.456	308	3.09122	101.397	113.515
39.2407	43.4622	35.7723	39.1824	42.3044	67.6533	69.9047	51.1888	8.74317	41.1659	7.63733	48.5325			Pig_NC	92.6811	340	1.6145	89.5167	95.8455
39.3571	45.5405	35.8103	39.5238	43.0496	67.7539	106.526	48.6788	9.2457	42.1871	8.88695	57.2562			Pig_C	124.753	281	2.9048	119.06	130.446
39.7852	46.7054	36.2643	39.7024	45.845	69.0535	47.9553	73.5937	11.9241	42.5248	9.14354	58.3509			Ferret_NC	67.3737	776	1.09803	65.2215	69.5258
40.0701	47.2667	36.3852	40.0154	48.7854	69.3013	74.9943	124.71	11.9573	42.645	9.46933	58.5156			Ferret_C	84.6628	131	3.53664	77.731	91.5946
40.1685	48.27	36.4316	41.2754	48.9571	69.5624	53.0112	49.2949	13.0846	42.8629	11.7214	60.4838			Rabbit_NC	68.2594	911	1.11319	66.0775	70.4412
40.4823	48.3924	36.638	41.5553	49.544	70.1111	39.1297	87.7464	13.6478	44.8112	15.6977	64.4747			Rabbit_C	107.436	198	4.01498	99.5669	115.306
40.5325	48.4293	36.8953	41.6366	50.2068	70.508	58.9635	89.9196	14.8385	45.7053	18.0353	64.7859			Mouse_NC	78.5745	230	3.33813	72.0318	85.1172
40.6619	48.6619	37.1829	42.3238	54.0958	70.9122	38.9209	97.873	15.3457	45.8503	20.6835	65.1903			Mouse_C	128.65	197	5.16481	118.527	138.773
40.6899	49.584	37.266	42.3355	55.0128	71.0837	71.0971	58.721	15.583	45.9151	22.97	65.577
40.7548	51.1183	37.2729	42.8858	56.044	71.4866	57.3858	166.456	15.6485	46.816	24.3227	68.8374
41.1468	54.3265	37.4642	42.9842	56.42	71.5381	41.3571	125.809	15.9433	48.337	24.6378	71.5122
41.1687	60.0252	37.4964	43.0481	56.7704	71.6124	42.8396	114.084	15.9698	48.3835	25.479	72.0418
41.1877	61.0818	38.5783	43.8442	57.1787	71.7392	55.3141	71.0907	17.036	49.3061	26.0835	73.4134
41.2298	63.2929	38.8606	44.392	57.7477	71.9347	45.0569	110.429	17.1332	49.8367	27.9179	73.5812
41.3746	63.7074	38.9276	44.6617	58.0048	72.4868	98.2518	79.4173	17.6155	50.1241	28.3342	73.7242
41.5776	64.398	38.9455	44.9148	58.3732	72.6907	38.967	115.382	17.6519	50.9919	28.4783	74.3207
41.5962	68.3646	39.0598	45.2099	58.6413	72.8131	47.7362	206.789	17.8962	51.8219	31.3293	74.3865
41.9659	69.0489	39.1122	45.5173	58.8786	73.1368	98.8665	154.812	18.2108	52.7171	42.2907	75.6323
42.1255	70.5413	39.2104	45.608	60.4249	73.8153	63.4898	165.05	18.2114	53.0613	42.3984	77.5229
42.3308	70.5873	39.3326	46.3823	60.4291	74.0122	54.234	198.617	18.2738	53.4308	46.2724	77.5424
42.3317	71.1038	39.3886	46.4489	60.486	74.2984	52.1086	142.75	18.2929	53.7527	47.2225	77.9383
42.9084	71.2719	39.404	46.7483	60.5432	74.4461	50.829	60.8858	18.7353	54.1547	47.8327	78.1885
42.9761	75.1899	39.6672	47.6375	61.0486	74.5826	84.6631	116.316	19.2031	55.5382	50.6114	78.3197
43.253	75.444	39.6991	48.4289	61.2143	74.6883	44.0402	96.1449	19.3971	55.8573	52.8832	78.9266
43.3939	76.2901	39.7026	48.5798	62.065	74.693	50.2397	147.433	19.5206	55.9202	53.5538	79.2904
43.4292	77.0612	39.7451	48.8969	64.1343	74.7974	52.6595	161.175	20.2547	56.1167	57.1333	80.3196
43.9202	78.4954	39.7609	49.8596	64.192	75.2961	44.4421	53.7572	20.4974	56.2118	60.0014	80.698
43.9728	80.6353	39.8129	50.381	64.6983	75.8919	77.1049	49.2231	20.7955	56.745	60.4684	82.3547
44.1517	81.4225	40.0433	50.9551	65.1945	76.1814	69.5495	89.9662	21.4314	56.816	61.1386	83.9618
44.3081	81.8846	40.2205	51.4425	65.8289	76.1875	196.139	120.419	22.2818	56.8999	62.0863	84.6462
44.3182	82.246	40.2346	52.7952	65.923	76.3298	65.1662	85.5351	22.6312	57.1324	63.28	84.6598
44.745	83.7959	40.2487	52.8548	65.9348	76.3985	61.3052	52.6645	22.6344	58.6099	64.0338	85.8174
44.7628	85.7883	40.3239	52.9974	66.2944	76.4987	97.8557	64.0628	24.0553	58.7088	64.8391	86.0134
44.9041	88.2166	40.4052	53.0927	66.2951	76.7	59.1837	93.6787	24.2145	58.7856	69.5937	86.0654
44.9989	91.3178	40.5645	53.2158	66.305	76.8678	39.8378	60.0342	24.785	58.8034	69.7393	86.5519
45.0896	92.1934	40.7981	53.5874	66.542	76.9725	82.4353	52.1604	26.4971	59.6642	70.4664	86.6727
45.5889	95.3349	40.8968	53.9754	66.7821	78.0714	76.5127	44.852	26.5961	61.3562	70.4952	87.6859
45.7025	96.746	40.9187	54.5073	66.807	78.6287	53.2398	50.4891	27.6289	61.8717	71.1531	87.9006
45.8557	100.826	41.1097	54.5863	66.9048	79.1473	65.474	34.7848	27.6364	62.6673	72.8086	88.6787
46.2264	103.81	41.2772	54.8163	66.9756	79.4068	40.4745	57.8616	29.6326	62.7513	73.1688	89.9773
46.2451	105.462	41.3009	55.0242	67.2537	80.0988	52.4697	34.3204	30.5045	63.297	73.947	90.6019
46.2719	108.807	41.4331	55.068	67.2743	80.3979	61.1436	71.494	30.6073	63.8359	75.9322	90.9239
46.6041	109.139	41.4911	55.299	67.6564	80.6297	93.7548	105.084	31.36	63.9315	76.621	91.3135
46.7482	111.487	41.6193	55.491	67.7157	80.7919	62.0901	28.4443	31.9227	65.3357	77.73	91.9751
47.0323	114.836	41.7582	55.8819	67.7274	81.3473	192.374	38.4383	32.0254	65.6171	77.8926	92.4363
47.243	116.478	41.8108	55.9521	67.8314	81.6062	43.7411	54.9694	32.0954	66.0297	78.0974	92.8739
47.4484	123.507	41.9951	55.9612	67.9901	81.7593	55.1202	31.8137	32.1517	66.4967	78.0986	94.2744
47.5728	132.267	42.1108	56.133	68.16	81.8586	42.3757	27.243	32.3079	66.5428	78.1395	94.5305
48.2668	133.022	42.1593	56.2186	68.2252	82.2383	89	31.8088	32.449	66.7088	80.2048	94.9209
48.4455	136.352	42.2262	56.2578	68.2655	82.5941	51.5064	36.4549	32.6366	67.7849	80.3081	96.8268
48.5827	140.727	42.2978	56.3644	68.281	82.7485	105.7	28.2282	33.816	69.1907	80.3425	97.0429
49.2075	142.081	42.3655	56.4105	68.3097	83.0601	87.4679	37.9323	34.4666	69.726	80.3543	98.0119
49.3982	144.346	42.4014	56.6035	68.7839	83.6676	94.6161	38.6168	34.6577	70.0744	82.3509	98.5532
49.4407	147.338	42.7103	56.9571	68.8249	83.7313	81.2193	54.0874	34.6581	70.1721	83.8791	98.6008
49.5941	159.517	42.7525	57.0524	68.9179	83.8623	76.5447	89.8982	34.8209	70.6217	84.4929	100.208
49.6603	161.317	42.7619	57.0874	69.1658	84.3881	46.7838	130.615	34.8386	70.6251	87.1141	100.41
49.8677	162.018	43.1423	57.3657	69.2327	84.4341	45.7837	28.9737	34.9549	70.8115	87.7182	100.609
50.0307	170.524	43.2894	58.5548	69.2517	84.48	39.1436	44.4467	35.0067	71.6947	87.8826	102.205
50.0312	172.417	43.2965	58.6771	69.3443	84.4996	63.793	53.9957	35.0118	73.1191	92.3302	102.883
50.2091	173.473	43.5944	59.2609	69.4823	84.8244	59.9867	63.0658	35.3591	73.1196	92.4695	105.281
50.91	177.093	43.5989	59.2924	69.4928	84.8345	46.9111	192.234	35.3628	73.3214	92.9798	105.447
51.3825	178.368	43.6041	59.7092	69.6144	85.0529	41.9203	69.375	35.5093	73.713	93.2214	106.253
51.5886	180.531	43.6331	59.9465	69.8994	85.0714	199.741	283.476	36.0642	73.7847	93.5836	106.497
52.106	184.144	43.7497	60.1212	69.9125	85.1336	86.9252	22.4839	36.1335	75.0839	99.2533	108.953
52.3654	187.12	43.8541	60.5098	70.0761	85.2145	45.1144	89.0067	36.2472	75.7626	99.635	110.678
52.7121	187.359	43.9772	60.5788	70.2905	85.4936	44.56	83.3112	36.388	76.7742	100.552	110.759
53.0118	187.763	44.0185	60.7863	71.1614	85.5212	82.2178	104.374	36.6753	77.0622	105.644	112.127
53.035	188.905	44.0382	61.2184	71.1903	87.1677	67.5377	43.6849	36.9157	77.1811	105.914	112.87
53.0792	192.851	44.2397	61.7569	71.2128	87.4382	83.1549	79.9175	37.4567	77.2566	107.732	115.26
53.0812	197.741	44.2488	62.0775	71.2266	87.5629	39.1416	66.7689	37.4756	77.5645	108.302	115.262
53.2919	211.094	44.4669	62.1401	71.2991	87.6354	75.5171	116.045	37.584	77.9767	108.628	115.401
53.5363	24.7198	44.5825	63.0291	71.5286	87.7304	78.3542	161.196	37.6105	78.9972	109.205	115.966
54.7119	25.6558	45.0043	63.489	71.5422	88.1773	94.4902	76.7582	37.7656	79.1623	109.615	116.581
54.7343	34.3022	45.0835	63.6254	71.572	88.7333	87.9206	75.7771	37.8891	79.6002	109.879	117.976
54.949	36.5892	45.1987	63.7689	71.956	88.8252	42.3053	74.2119	37.9795	81.1972	110.413	120.923
55.3086	38.3064	45.4735	63.7743	72.3795	89.0906	53.6508	103.627	38.016	81.9099	112.661	121.544
56.1059	38.556	45.5134	63.9292	72.7911	89.1073	54.0544	64.4445	38.0466	82.781	112.939	122.993
56.1475	39.5472	45.5403	64.3601	72.7959	89.48	60.1726	79.7963	38.3289	82.8846	114.208	125.137
56.152	41.2913	45.5538	64.6529	72.8483	89.6163	118.138	73.1674	38.3621	83.4172	115.192	125.333
56.3926	45.831	45.8479	65.6578	72.862	89.9094	71.9761	64.4817	38.6667	83.4486	115.328	126.486
56.5983	61.6093	46.0348	65.7989	73.0448	90.3681	69.9543	86.7502	38.6821	83.6414	115.767	128.119
56.6099	62.4382	46.152	66.6279	73.1577	90.6068	72.7142	62.9026	38.8039	83.6471	116.827	131.683
56.7536	63.5753	46.3826	66.6341	73.503	91.0472	52.6316	70.432	38.8318	83.733	117.864	133.377
56.8438	66.9044	46.6793	66.9452	74.1978	91.0744	50.1288	74.9627	38.9681	85.7211	117.963	133.466
56.8584	68.0895	46.7271	67.5791	74.2999	91.1075	39.35	65.2225	39.0009	85.9089	118.148	133.67
57.6186	68.8793	46.8685	68.0213	74.6934	92.1351	56.07	86.0384	39.1047	86.1893	119.28	134.03
57.9564	72.138	46.8697	68.2974	74.9956	92.2003	69.7254	74.8531	39.1981	86.217	125.106	135.613
58.9181	76.06	47.039	68.6364	75.0715	92.229	43.108	88.1745	39.2093	87.3501	125.211	136.546
58.9978	78.7549	47.2262	68.729	75.1888	92.2862	39.4796	67.0642	39.3965	87.4054	128.765	137.879
59.3886	79.9327	47.3193	68.9782	75.3309	92.5478	60.3949	115.467	39.4187	88.2773	129.709	139.157
59.4657	85.2536	47.471	69.0071	75.3364	93.1721	39.4285	62.1391	39.4284	88.5687	131.817	143.197
59.7094	93.0859	47.5667	69.1293	75.476	93.7823	101.454	74.5235	39.4598	90.9506	134.604	144.097
59.8139	93.994	47.684	69.6879	75.4964	94.687	40.4209	87.734	39.4781	90.9822	138.111	148.293
59.8482	96.9967	47.9495	69.9589	75.5894	95.1104	55.8732	71.8888	39.5419	92.241	141.389	148.321
60.0259	97.6128	48.0195	70.0214	75.6425	95.2823	40.4924	79.7209	39.7121	92.3247	146.579	151.441
60.0358	100.981	48.2373	70.0547	75.7684	95.6282	41.2842	109.18	39.7749	92.379	147.528	152.922
60.4562	116.325	48.2909	71.5509	75.9691	95.7533	55.8146	135.31	39.8209	92.476	150.466	154.012
61.1137	117.782	48.4564	71.8109	76.067	96.3318	43.0983	91.3242	39.8237	94.0946	155.207	155.012
61.8046	119.632	48.4924	72.0923	76.1212	97.1806	47.7682	74.9789	39.9165	94.3499	158.516	155.495
62.2464	120.983	48.9581	73.5392	76.2237	97.5084	40.2336	89.1497	39.9303	95.4563	160.13	156.877
62.6713	121.758	49.1444	73.7257	76.4858	98.1347	39.7516	62.711	40.0643	99.8318	166.473	161.838
63.8438	123.631	49.1731	74.7496	76.9502	99.0387	102.681	74.7358	40.1608	100.342	167.96	163.91
64.0264	127.826	49.1888	75.1387	77.1141	99.6399	47.0503	90.1126	40.1706	100.731	169.129	165.112
64.2434	128.755	49.2095	75.3928	77.2012	99.9265	71.7063	88.1893	40.311	101.083	169.383	166.593
64.5331	129.029	49.2521	76.0912	77.2468	100.512	45.3669	63.0544	40.3118	102.145	171.762	166.997
64.9921	129.448	49.5722	77.0662	77.454	100.658	103.78	66.1708	40.3827	103.487	171.824	168.521
65.3074	129.759	49.608	77.683	77.8082	101.984	74.1352	132.536	40.4332	103.645	172.455	168.722
65.3477	131.806	49.9372	78.1562	77.8434	102.366	48.7491	91.4424	40.6201	104.412	181.357	169.918
65.557	137.194	49.9731	78.4341	77.8789	102.692	40.7795	68.565	40.6461	104.591	183.026	171.013
65.7589	138.39	50.0366	79.6307	77.9577	103.22	51.4273	89.286	40.8114	105.464	184.139	173.618
65.881	147.99	50.0992	79.9065	78.1504	104.454	58.3418	64.9384	41.068	105.739	201.325	180.255
66.0109	148.322	50.1207	80.006	78.3308	104.705	76.0367	73.4545	41.1613	108.493	212.451	180.719
66.146	152.093	50.1298	80.0726	78.4709	105.208	86.0006	58.9251	41.1699	108.516	220.61	182.129
66.2068	162.685	50.3765	80.3933	78.5085	105.343	53.0635	47.9338	41.1921	109.467	233.249	183.521
66.2267	165.889	50.4747	80.6748	78.6446	105.353	39.6274	100.487	41.378	109.985	256.71	186.169
66.2767	23.0791	50.681	81.2043	79.4587	105.379	88.0537	121.243	41.382	110.48	288.369	186.427
66.3951	28.0263	50.8378	81.2056	79.7155	105.558	63.1547	61.5611	41.4992	112.676	67.0964	186.932
66.579	28.1654	50.9942	82.0983	79.7482	105.804	46.8781	87.545	41.6283	113.464	1.27958	187.05
66.6306	39.5982	51.1407	82.5788	79.7648	106.079	38.7458	87.9022	41.7765	113.953	49.9559	200.315
67.2436	43.3921	51.1773	82.9297	80.1333	106.316	42.3786	61.458	41.7985	115.226	0.363609	201.719
67.3192	46.1203	51.2206	83.9448	80.2064	106.459	152.064	110.533	41.825	115.379	83.7907	205.013
67.7261	47.1048	51.2382	84.163	80.5306	106.549	90.2919	80.1403	41.8473	115.969	114.679	207.652
68.2545	49.7989	51.34	84.1847	80.836	106.77	182.768	81.1792	41.8811	116.237	60.7661	208.395
69.7969	54.1369	51.3518	84.6629	80.8873	107.067	98.5365	106.249	41.8889	116.379	69.5888	219.644
70.0473	58.4135	51.4034	84.7056	81.0942	107.33	49.556	142.61	41.9433	116.56	47.5027	225.111
70.6406	64.999	51.5051	84.9392	81.2221	107.593	41.2023	44.9263	42.099	117.443	120.649	228.961
70.6863	65.2899	51.5876	85.4159	81.3185	107.888	43.0308	79.2148	42.129	117.79	116.249	234.324
70.844	70.7234	51.6853	85.5291	81.3902	108.864	38.726		42.242	121.193	74.3378	235.92
71.1066	73.304	51.6924	85.555	81.3972	109.495	46.4107		42.3499	121.641	72.6647	245.953
71.7896	75.701	51.7276	85.7837	81.7668	109.804	83.3537		42.4699	123.433	76.288	261.742
72.3321	75.7275	51.7428	85.8462	81.8921	110.454	49.3685		42.4804	123.734	89.0777	265.458
72.5188	79.6995	51.7501	85.99	81.9006	110.579	47.7342		42.5238	124.501	79.4803	266.407
73.0646	80.7862	51.7729	86.0673	81.9509	112.117	163.075		42.6315	125.842	124.324	275.835
73.5821	81.1643	51.7779	86.2627	81.9887	113.408	70.9225		42.6335	126.289	156.4	290.123
75.3678	90.3397	51.8474	86.7604	82.0863	113.928	44.6588		42.6537	127.085	121.79	298.115
75.4446	93.0165	51.9767	86.8367	82.1915	114.597	104.191		42.7961	127.642	47.7194	305.579
78.3583	94.8933	51.9875	87.0318	82.2259	114.684	53.6957		42.817	128.049	184.91	331.599
78.6677	97.2774	52.0554	88.1254	82.4392	114.689	122.825		42.8192	128.475	52.5067	333.324
79.3755	97.3384	52.3408	89.1982	82.5233	115.768	46.6901		42.824	128.534	162.598	339.686
80.4858	98.3824	52.4269	89.7508	82.7259	115.789	53.2192		42.8683	129.676	88.8552	345.89
80.6963	101.694	52.4292	89.8494	82.865	116.618	50.4871		42.9074	132.26	48.4076	357.177
81.0824	104.59	52.5996	90.1086	82.9758	117.376	93.4465		42.9131	132.293	86.4866	372.891
81.2526	107.885	52.6569	92.5151	83.0466	117.9	71.7198		43.0183	132.862	44.8419	412.02
81.7832	108.194	52.6593	92.7983	83.0756	118.324	77.8422		43.1776	133.681	83.9367	236.085
82.6024	111.335	52.8335	93.1982	83.3527	118.637	63.9282		43.2748	134.132	52.9353	90.8482
83.1791	112.015	52.9477	94.1657	83.5041	118.946	70.4655		43.2881	134.877	45.7417	40.2767
84.6155	112.679	52.984	94.1916	83.7	119.739	115.731		43.5174	135.621	52.2887	83.5986
85.8296	117.669	53.0022	94.4814	83.8622	119.74	51.4121		43.5318	136.665	41.069	242.49
86.2851	121.86	53.0287	95.1732	83.8844	120.275	42.6448		43.7562	137.336	74.9232	167.264
86.5463	126.661	53.065	95.8867	84.4417	120.42	53.4245		43.8015	137.859	46.5147	119.424
87.5024	130.26	53.1423	96.4519	84.5941	120.53	96.9793		43.8143	140.224	64.0935	59.6237
87.7158	131.724	53.3656	96.5479	84.9296	121.894	137.476		43.8518	140.413	34.4316	65.0106
88.1449	131.963	53.4194	96.7299	85.0601	123.386	105.28		44.0145	140.83	37.1684	56.0567
88.3687	135.244	53.489	96.927	85.0658	123.76	137.484		44.2202	142.542	49.0978	98.3607
89.4929	138.901	53.5482	97.9708	85.0943	123.847	41.7234		44.2269	142.57	58.3302	85.6759
90.3091	140.522	53.5733	98.4889	85.1272	123.927	182.516		44.6215	143.208	54.6869	94.9549
91.7906	142.221	53.6218	99.0956	85.1515	124.164	69.9339		44.6275	143.429	131.065	54.469
92.0877	143.689	53.857	99.2919	85.1941	124.951	51.9915		44.706	143.859	52.5786	126.033
92.308	143.958	53.984	99.478	85.2436	125.631	49.9385		44.75	144.803	60.0471	95.7812
92.498	144.196	54.0201	99.5876	85.33	125.895	50.5437		44.7646	146.224	52.227	148.897
93.1981	145.749	54.0617	100.154	85.4095	125.907	39.1761		44.8023	146.888	30.4917	50.6893
94.239	146.859	54.1598	101.009	85.7323	126.002	66.6298		44.8413	150.904	41.0166	80.6477
94.757	148.416	54.2528	101.726	85.7661	126.034	40.2844		44.8667	151.411	75.7529	74.5259
95.2936	148.467	54.284	102.118	85.8	128.395	51.5336		45.0388	151.488	36.0325	59.996
99.3228	149.045	54.6596	102.331	85.8233	128.632	42.0564		45.0789	152.804	23.429	129.584
100.924	167.875	54.9052	102.332	85.8524	128.71	60.0302		45.3183	152.915	47.6789	120.16
101.133	173.477	55.0131	102.469	85.9017	128.898	63.6162		45.3765	160.379	41.5183	42.1095
101.607	173.607	55.3041	103.048	86.0901	129.395	56.3595		45.4042	161.729	55.8887	43.2521
102.136	178.206	55.3544	103.177	86.2843	129.993	60.9071		45.4197	162.293	34.896	60.5083
102.179	179.088	55.3776	103.516	86.736	130.849	81.2592		45.457	165.331	32.3983	138.771
102.958	183.023	55.3846	104.529	86.8126	131.392	40.727		45.6395	165.413	35.7445	156.926
103.579	199.669	55.3893	104.597	86.8535	131.498	78.2847		45.6608	166.288	40.0723	68.0177
105.038	62.6121	55.4846	104.605	87.1571	131.977	109.707		45.6805	167.298	37.7786	106.425
106.314	64.5172	55.5361	104.864	87.4096	132.516	45.9977		45.7291	171.735	42.0285	183.999
107.792	66.3115	55.726	105.088	87.5387	132.626	73.477		45.8177	190.905	29.6123	57.1051
108.552	66.3522	55.818	106.112	87.5397	133.556	49.9996		45.8658	191.216	73.5697	156.433
109.909	67.0319	55.9817	108.557	87.6053	133.892	93.4414		45.9585	201.545	81.5105	78.7077
109.918	76.4637	56.0378	109.03	88.1362	134.791	55.1516		45.9866	203.744	104.149	54.5854
110.003	76.7277	56.0582	109.457	88.2519	137.126	48.9591		46.0149	204.489	38.7985	27.7966
111.922	87.2404	56.4618	109.684	88.7468	137.883	39.8045		46.0376	204.577	59.2665	117.84
112.732	91.7538	56.4625	110.253	88.826	138.413	53.6869		46.0431	204.846	80.8538	52.2829
114.734	96.2551	56.545	110.334	88.8784	138.636	44.2522		46.0641	205.522	58.8456	73.6598
115.662	97.2128	56.5731	110.589	89.3806	139.011	224.101		46.0738	205.748	61.0725	189.7
116.051	97.972	56.6123	110.668	89.462	139.066	63.4288		46.2135	219.106	37.6763	116.779
116.488	101.84	56.6358	111.763	89.5743	139.29	57.5249		46.2267	219.859	38.928	51.4061
116.713	103.132	56.6423	113.594	89.5975	140.203	116.641		46.2291	232.393	60.9791	222.198
116.727	107.372	56.7872	113.8	89.8759	140.296	70.6708		46.2416	236.907	48.0776	94.1724
117.978	108.369	56.8421	113.855	89.9176	140.943	184.599		46.2759	238.141	55.1963	61.1932
121.416	109.913	56.9095	114.28	90.3736	141	112.786		46.2892	246.283	38.0081	49.4196
122.634	116.895	56.9192	114.405	90.5232	141.307	99.9209		46.361	262.588	102.963	61.2496
123.215	118.044	56.947	114.436	90.564	141.468	58.9731		46.383	272.918	43.0944	199.639
128.269	119.594	57.204	114.584	90.7367	142.315	55.6506		46.5139	299.297	47.5729	107.361
129.122	126.71	57.2233	115.151	90.7753	143.092	93.7755		46.585	308.37	35.4042	127.904
134.384	131.413	57.3713	115.272	91.1998	143.523	98.0519		46.6137	365.376	55.3203
135.566	131.997	57.3957	115.798	91.782	143.696	46.5336		46.628		95.5398
140.179	132.598	57.724	115.998	92.4765	143.781	51.0519		46.66		50.433
141.162	133.302	57.7305	116.54	92.5131	144.002	39.4193		46.7319		28.444
142.642	152.286	57.8291	117.54	92.5308	144.553	39.1642		46.7329		28.1682
143.234	175.412	57.9488	117.618	92.8149	145.539	123.913		46.8944		53.4258
143.29	178.044	58.078	118.561	93.4651	146.275	38.64		46.9226		32.4212
158.752	191.774	58.3124	118.694	93.6134	146.288	55.3078		46.9741		40.1799
164.488	210.982	58.4019	119.768	93.6464	147.825	41.0812		47.009		76.0718
198.748		58.4383	120.478	93.7748	149.173	103.205		47.0428		129.228
254.443		58.4553	121.259	93.8284	149.289	51.6477		47.1251		54.9512
4.1963		58.5958	121.78	94.3769	150.671	90.3671		47.1442		25.1428
5.16654		58.7229	121.849	94.3981	150.718	83.2917		47.1863		31.9571
5.95928		58.7926	122.172	94.4288	151.486	66.3459		47.2294		66.9797
6.48727		59.0592	123.006	94.6654	151.752	61.3569		47.2295		45.5059
6.79702		59.0962	123.127	95.2414	151.86	60.5072		47.3106		27.9797
6.84912		59.1392	125.114	95.5442	152.547	123.231		47.3432		32.3047
6.89616		59.1577	127.425	95.8776	154.019	39.2726		47.349		73.2229
7.06214		59.1821	127.919	95.9429	154.15	68.095		47.3557		31.3814
8.87727		59.3882	129.838	96.163	155.162	82.1114		47.3773		28.2435
8.90674		59.4023	130.071	96.4554	155.998	46.4496		47.4101		47.3459
9.41982		59.7192	130.224	96.6117	158.572	51.9072		47.537		54.7767
10.3218		59.7335	130.543	96.7786	158.933	139.519		47.5682		37.8392
10.5722		60.2037	131.424	97.0472	159.546	54.4481		47.6188		24.0466
10.5781		60.3648	131.966	97.0896	162.535	86.7272		47.6201		39.0301
10.5938		60.4601	133.511	97.1709	162.846	55.2143		47.6487		41.1597
11.0904		60.4665	133.656	97.6787	162.874	124.364		47.6812		61.0133
11.2063		60.4775	135.009	97.888	163.103	67.9927		47.7559		39.5381
11.4285		60.6223	136.188	97.988	163.111	57.6573		47.7582		35.6254
11.5536		60.7354	136.367	98.0809	164.189	105.985		47.8138		122.166
11.8021		61.1437	137.203	98.237	164.409	75.3301		47.8424		49.2457
11.8786		61.1466	137.797	98.6616	166.313	104.92		47.8657		72.845
12.0881		61.3271	138.518	99.0097	166.394	80.8637		47.8875		213.575
12.1243		61.4523	139.871	99.156	166.43	84.4227		47.9253
12.4006		61.6947	142.002	99.2283	167.943	67.4145		47.9611
12.4349		61.8602	142.115	99.6103	168.256	54.9775		48.0306
12.4891		61.9947	144.214	99.688	169.49	53.1394		48.0947
12.6077		62.4868	146.412	100.499	171.217	46.4327		48.2981
12.7179		62.5705	148.693	101.051	171.268	95.7164		48.3003
13.0004		62.6019	148.721	101.056	171.851	66.5311		48.391
13.1621		62.7617	149.122	101.08	173.65	79.9646		48.5065
13.2923		62.7936	149.576	101.27	175.083	102.377		48.6227
13.3549		62.8812	149.608	102.842	175.625	84.344		48.6558
13.4197		62.9243	150.209	102.887	175.931	89.8255		48.7212
13.5495		62.9341	150.433	103.192	176.914	64.5382		48.7543
13.8016		63.1467	150.512	103.832	177.947	113.52		48.7723
13.8685		63.1674	152.808	104.071	178.533	71.406		48.8555
14.0632		63.3834	154.34	104.354	180.467	53.7585		48.9409
14.5723		63.5129	154.477	104.604	181.977	44.8981		48.9574
14.5883		63.5463	154.567	104.615	182.613	70.0905		49.0249
15.2477		63.6581	156.747	104.645	185.143	42.8372		49.0632
15.6872		63.7638	157.272	105.887	185.403	81.8079		49.1707
16.1154		64.159	158.491	105.943	187.026	71.06		49.1802
16.1262		64.212	159.146	105.971	189.3	38.8687		49.1922
16.5005		64.4814	159.877	106.179	190.193	107.726		49.1974
16.5427		64.5324	160.174	106.759	190.541	60.6559		49.2021
16.8256		64.6981	160.324	106.821	192.044	82.329		49.2103
17.1978		64.9787	160.519	106.944	192.48	44.2235		49.2476
17.519		64.9826	160.647	107.192	194.759	48.5491		49.3572
17.7818		65.1627	162.807	107.438	195.05	67.5749		49.4076
17.9807		65.1776	163.025	107.528	196.365	214.824		49.414
18.0546		65.2931	164.332	107.61	196.518	118.254		49.5953
18.183		65.4202	164.4	108.452	198.129	171.963		49.6195
18.5705		65.4614	165.193	108.719	198.702	156.761		49.6244
18.6691		65.8455	166.003	109.316	199.102	135.757		49.6408
18.719		65.8756	167.674	110.738	200.065	42.1876		49.6759
19.071		66.2798	167.966	110.917	200.418	57.5427		49.7227
19.1101		66.5408	169.479	111.496	205.392	50.1867		49.7681
19.2473		66.5724	169.716	112.715	205.631	161.488		49.8035
19.4324		67.1008	170.414	112.846	205.996	69.9866		49.8472
19.9988		67.2509	170.945	113.051	206.671	67.2799		49.8519
20.0159		67.3522	171.671	113.183	208.305	106.854		49.8749
20.5066		67.7263	174.56	113.702	211.967	90.1372		49.892
21.133		67.7687	176.318	113.748	214.138	50.5495		49.9183
21.1394		67.8103	176.978	114.016	214.405	57.985		49.9201
21.1965		67.8231	177.07	114.101	217.691	73.1343		49.9517
21.3061		67.9755	177.323	114.597	234.497	80.6692		49.9862
21.3857		67.9847	178.227	114.906	245.755	50.6485		50.0321
21.8461		67.9975	178.278	115.697	254.749	76.6933		50.0737
22.271		68.26	179.193	116.061	266.159	48.1136		50.0848
22.5975		68.2738	180.138	116.154	271.082	59.1634		50.094
22.8135		68.3887	185.065	116.366	325.452	45.4312		50.1003
22.8338		68.4741	185.081	116.527	332.22	77.9955		50.1614
22.8518		69.2573	186.319	116.756	339.694	60.2667		50.1954
23.3035		69.641	186.828	116.83		42.4893		50.1961
23.4604		69.6558	187.029	117.096		79.0394		50.3005
23.6811		69.685	187.675	117.772		46.1783		50.3335
23.6855		69.708	196.587	117.883		53.1006		50.337
23.8143		69.7103	196.627	118.35		44.09		50.4011
23.891		69.7841	199.608	118.926		76.266		50.4039
24.1458		69.9275	200.505	119.044		56.7756		50.4524
24.2664		69.9589	201.157	119.25		46.6453		50.4803
24.3074		70.1666	206.448	119.363		48.2		50.4824
24.397		70.2646	207.902	119.619		62.8211		50.6035
24.7285		70.3468	208.213	120.874		51.0815		50.6232
24.8335		70.3696	209.13	122.342		71.4136		50.6478
24.8516		70.3766	212.929	122.665		39.4815		50.8625
24.9299		71.018	216.721	122.806		85.2749		50.8669
24.9457		71.094	218.864	123.706		122.765		50.9732
25.0373		71.1173	224.003	124.022		40.1934		51.007
25.3905		71.8522	224.412	125.408		108.206		51.0562
25.4092		72.1778	225.372	125.957		136.679		51.0961
25.5475		72.545	232.855	126.395		40.2482		51.1161
25.6382		72.5832	234.251	126.965		40.9815		51.1685
25.9211		73.1375	235.182	127.195		116.119		51.1883
26.0293		73.1534	247.047	127.894		50.8186		51.2408
26.1841		73.2647	247.224	128.929		47.9394		51.2991
26.274		73.4544	254.205	131.188		143.002		51.3777
26.3538		73.7081	301.735	131.305		46.8498		51.4327
26.6752		73.8614	302.845	131.84		97.4162		51.5036
26.9019		73.8919	323.936	132.027		40.7924		51.5715
26.9677		74.08		132.198		171.713		51.6064
27.1247		74.1139		132.57		107.279		51.6095
27.2062		75.3638		134.931		52.8199		51.6608
27.2463		75.5058		135.297		56.9299		51.6778
27.7298		75.7711		135.507		113.407		51.6962
28.1443		76.14		136.197		61.2744		51.7081
28.2134		76.1483		137.016		169.926		51.7228
29.1273		77.6747		138.4		111.969		51.7397
29.5553		77.9943		139.468		103.212		51.759
30.0165		78.0106		141.093		72.0704		51.859
30.0738		78.1957		141.72		84.6903		51.9247
30.0783		78.3428		142.569		150.454		51.9362
30.4303		78.4494		144.239		70.3878		51.9369
30.5092		78.5057		144.664		169.695		51.9671
30.5654		78.5709		151.37		168.11		51.9748
30.7717		79.0399		152.81		40.5887		51.9863
31.4736		79.6261		156.6		121.554		52.0752
31.8358		79.8178		157.561		108.981		52.1203
32.2252		79.9065		157.919		69.6963		52.1606
32.334		80.2569		158.316		49.4797		52.1704
32.4516		80.3988		160.668		61.9761		52.1928
33.3031		80.6901		162.944		51.8136		52.246
33.6166		80.8133		164.159		56.9365		52.2565
33.7226		81.5723		164.529		85.1113		52.2704
33.8361		81.8563		172.463		40.636		52.2794
34.097		82.3027		176.249		68.6125		52.3849
34.1724		82.3112		185.564		143.846		52.4387
34.4403		82.9637		187.297		84.5547		52.4562
34.5857		82.9881		188.606		60.2667		52.5618
34.8717		83.572		188.68		140.073		52.59
34.9547		84.8947		189.055		158.996		52.609
35.0054		85.4803		225.488		43.3892		52.6131
35.2137		85.5468				105.197		52.6286
35.4053		86.341				38.4807		52.6763
35.5097		86.8718				60.0565		52.6803
35.818		87.0311				47.2926		52.6887
35.9578		87.5266				219.117		52.7141
36.007		88.1261				56.1461		52.7671
36.2831		88.1564				39.692		52.8381
37.3248		88.2458				61.8707		52.8579
37.8051		88.3211				91.9701		52.8596
38.1429		88.406				42.4008		52.9527
38.2496		88.4729				79.0169		52.9694
38.4825		89.0174				41.5621		52.9873
38.5626		89.3978				48.2211		53.0982
38.6413		89.7661				24.5566		53.0993
38.7074		89.9636				42.5021		53.118
38.7576		90.2849				134.735		53.2112
38.8304		90.9614				59.8539		53.379
39.6409		91.2052				36.0942		53.5392
39.808		91.2862				39.1539		53.5427
40.0657		91.401				32.3312		53.5435
40.7024		91.5947				30.13		53.6339
40.9		91.6612				31.1631		53.7305
41.0171		92.9416				47.1732		53.7444
41.1258		93.8308				58.9216		53.8419
41.4468		94.0124				67.1189		53.928
41.5349		94.2594				48.9217		53.9944
42.1731		94.3236				39.3395		54.0889
42.49		94.9661				45.6215		54.1496
42.6615		95.8446				29.4632		54.1614
42.9474		95.8727				27.8779		54.2277
43.0758		96.6181				56.886		54.2762
43.0794		96.6349				42.5399		54.2959
43.2856		96.7031				49.4048		54.3156
43.4474		97.0874				45.7948		54.3865
43.6367		98.1168				52.6892		54.4134
43.6682		99.462				48.7572		54.5469
43.7709		100.092				35.4358		54.5842
44.3452		100.274				28.4373		54.7048
44.4391		100.507				47.5632		54.709
45.0545		100.818				33.3773		54.9893
45.1933		100.902				50.5179		55.0676
46.1675		100.95				61.1449		55.1587
46.1742		101.376				25.8996		55.1858
48.1567		102.46				27.8056		55.2386
49.2152		103.493				38.8076		55.2462
49.4548		104.008				39.2365		55.2754
49.5111		104.699				102.048		55.6111
49.5412		105.13				54.9138		55.8349
50.0189		105.547				41.5208		55.9145
50.0798		105.953				53.9489		55.9189
50.1595		107.083				25.9223		55.9264
51.5803		109.613				52.5513		55.952
51.7327		109.686				49.5481		56.1025
51.8154		109.717				28.3459		56.1191
51.8715		109.84				159.074		56.1441
51.9212		110.844				43.2076		56.1764
52.1042		110.99				57.7616		56.1768
53.57		112.034				29.2616		56.2283
54.0151		112.565				50.0503		56.2686
54.1748		112.752				34.3168		56.3064
54.2308		112.876				50.8757		56.4488
54.2527		114.22				36.8313		56.4524
54.3064		116.18				83.8152		56.5496
55.0957		117.556				33.6708		56.5545
55.8672		118.027				60.7352		56.6356
55.9553		118.319				33.1836		56.7662
56.3879		119.436				37.2966		56.8438
56.5626		119.63				28.6509		56.871
57.2138		123.309				51.7008		56.9505
57.4125		123.453				36.5716		56.9558
57.468		123.947				41.455		57.0389
58.5524		124.457				68.5937		57.0651
58.6693		124.811				33.2711		57.0826
59.034		125.399				40.6352		57.093
59.3555		126.177				40.1839		57.1556
59.6015		126.187				60.925		57.3226
62.4741		127.025				29.8396		57.4321
63.676		127.744				36.6471		57.4943
63.7791		128.464				29.1542		57.5524
64.9227		129.234				76.0538		57.6467
65.4062		129.653				31.8471		57.7257
66.2357		130.439				46.6254		57.8203
66.8717		132.155				31.969		57.8597
68.0602		132.239				46.4409		57.9266
68.977		132.529				81.9611		57.9478
69.4508		132.544				26.6583		57.9533
71.1094		132.809				37.2458		58.0064
71.7868		133.244				36.6233		58.0298
72.2639		133.355				30.2266		58.2006
74.1393		133.578				28.7814		58.2181
74.6189		138.041				45.5809		58.292
74.689		138.539				69.9723		58.3961
75.0435		139.1				193.872		58.3988
75.3787		139.569				35.806		58.4772
76.1099		139.588				45.4506		58.5083
77.201		141.552				59.5141		58.7467
79.2545		141.65				47.8027		58.8329
79.4652		146.715				55.9848		58.9144
80.7196		146.785				23.9469		58.9597
81.3998		147.515				114.497		58.9711
81.6265		147.997				88.3064		59.1641
83.2682		149.5				41.122		59.2373
83.4823		150.082				32.986		59.3199
85.2847		150.657				76.4477		59.3648
85.3658		151.629				67.192		59.4207
85.3982		155.969				55.5146		59.4873
85.6713		156.913				140.257		59.5587
86.7214		159.873				59.7298		59.651
87.1306		162.697				28.856		59.811
88.6646		165.861				39.3959		59.8427
88.7164		170.249				29.5316		59.8453
88.9376		173.621				36.4239		59.8881
89.0382		177.578				75.7506		59.9828
90.9629		179.665				80.2463		60.0411
91.7997		185.62				34.2		60.1931
92.5737		188.351				25.7147		60.2604
93.1777		190.091				125.931		60.3129
93.2881		204.773				61.3437		60.3224
93.7272		207.102				35.417		60.332
97.9525		210.139				39.4237		60.443
100.249		210.544				39.8142		60.4676
100.364		218.088				31.2714		60.5833
100.586		224.418				27.7495		60.7107
100.589		288.544				49.3694		60.7212
104.719						54.3288		60.8688
104.849						48.5159		60.8779
108.593						29.7183		60.9113
110.082						47.0922		60.9918
110.824						47.6781		61.0632
112.01						42.0321		61.1371
112.045						28.8295		61.139
113.903						44.4722		61.458
116.305						39.91		61.5242
116.785						49.7926		61.6316
122.001						60.8508		61.6582
125.067						30.624		61.7178
147.267						31.1453		61.748
147.707						31.3727		61.7887
154.744						99.4156		61.8267
13.8847						90.2017		61.9111
31.8114						28.5906		62.12
59.0387						34.6457		62.2066
63.029						33.2667		62.2651
36.61						29.9483		62.3858
57.7408						30.326		62.3918
32.6604						33.8961		62.5588
29.4381						67.5132		62.7141
38.0639						44.6295		62.7309
29.3356						26.9908		62.7389
20.0853						54.5906		62.8043
39.1479						46.9882		62.9192
30.5434						54.5128		62.929
17.7314						27.0408		62.9674
46.4865						33.5562		63.0476
35.4277						28.2793		63.0541
47.1931						28.3593		63.1163
44.098						75.0548		63.1836
31.5301						76.26		63.204
98.4732						60.5561		63.2422
83.7583						55.8599		63.246
82.3407						28.9922		63.2818
69.7691						29.4812		63.3415
37.7982						26.9804		63.3804
37.7598						29.9456		63.4601
39.8625						36.1994		63.5624
42.5648						25.737		63.609
78.8495						32.5564		64.1084
50.9787						23.3378		64.2367
36.1543						28.7018		64.3322
31.6828						35.1928		64.41
58.4545						27.0883		64.4239
69.9124						32.5194		64.4497
46.9523						27.0746		64.553
38.0886						34.8133		64.5553
69.4597						39.639		64.5901
54.1392						25.1119		64.7325
22.0374						30.0096		64.7502
58.8047						30.4963		64.7599
50.7691						22.8094		64.8756
80.3203						27.5439		64.9681
21.3362						26.9628		65.2407
46.325						72.9307		65.3169
91.8619						9.37288		65.3436
27.436						99.6357		65.4701
36.3753						75.839		65.5726
48.2831						86.1829		65.7277
21.3172						72.147		65.8029
31.1643						64.2498		65.889
19.5548						109.078		65.8912
35.4507						79.7847		65.9118
72.6733						70.5312		66.0261
60.6934						68.9628		66.031
136.805						83.9807		66.2293
52.2784						75.1263		66.307
40.4739						91.7715		66.4179
66.9085						77.5135		66.7502
75.6451						80.7752		66.8465
23.9406						96.3027		66.9202
39.8984						101.685		67.0766
22.3665						102.461		67.1094
85.3679						90.4987		67.1651
58.5007						102.334		67.1955
72.4792						62.8868		67.2165
53.5438						93.2182		67.2187
28.6152						81.1128		67.3875
41.8973						72.2641		67.4653
102.012						66.8927		67.5385
22.7094						62.3583		67.7152
68.86						85.0329		67.8622
53.9455						91.3681		68.0007
80.8676						68.6376		68.122
61.6267						67.6827		68.2536
101.791						63.3927		68.3708
62.9279						63.0784		68.3749
41.5358						80.4049		68.7105
33.3094						69.4621		68.7175
99.9343						91.3714		68.7232
123.58						90.1125		68.7999
28.9991						66.5326		68.8247
34.9601						94.7035		68.8257
46.1407						72.3084		68.8698
32.2482						69.755		68.9021
80.4315						75.6985		68.9654
74.3197						87.5766		68.9779
65.5179						70.3505		69.0473
53.2603						78.6979		69.1195
26.4643						109.417		69.1297
31.5858						88.3777		69.1993
60.2068						74.1027		69.2109
44.8224						62.6969		69.3058
101.537						70.068		69.4189
37.996						66.7221		69.6294
97.9237						64.2046		69.6467
95.7067						64.6637		69.6918
76.7988						82.1148		69.7728
66.4949						59.5504		69.7966
78.9824						102.784		69.8267
57.8578						65.4994		69.867
24.5727						70.6341		70.1204
10.8964						58.9102		70.1893
55.5196						83.8906		70.2008
23.3495						87.1723		70.3104
69.8644						79.5911		70.4777
23.7005						59.4436		70.5202
60.992						88.459		70.621
56.1685						73.4928		70.6781
94.3896						73.6158		70.864
62.7806						75.3106		71.0548
47.3384						71.9004		71.2449
105.1						74.6343		71.2868
11.7568						107.825		71.466
69.2989						119.545		71.475
78.2546						66.3536		71.4904
66.2036						70.7135		71.563
88.9411						73.6467		71.747
18.2313						69.5378		71.8458
79.1987						66.9486		71.9511
57.6057						69.2319		72.0014
58.9133						61.7243		72.0181
95.1192						70.0414		72.0962
30.7743						62.0359		72.1348
51.9593						71.4529		72.1486
151.971						65.2384		72.1513
63.6559						74.3314		72.2406
102.563						61.011		72.4151
113.452						62.9703		72.5449
80.0885						67.6109		72.5663
58.8103						82.1436		72.6686
48.6519						68.9293		72.6815
20.8484						72.5392		72.6969
87.9352						114.672		72.7022
21.0869						70.3799		72.7452
25.4674						72.1688		72.881
153.85						68.517		72.9377
10.5357						90.3213		72.952
27.5408						66.1191		73.1882
26.6102						67.7925		73.1909
111.541						63.0848		73.6558
45.7931						63.6855		73.6923
43.4825						100.012		73.8081
40.3882						76.8294		73.948
108.641						83.5633		74.0537
26.9714						78.7748		74.3217
68.9604						76.1362		74.4229
23.3992						92.1557		74.4545
47.4328						76.6461		74.5364
114.377						73.5317		74.6047
60.0236						73.3002		74.6954
70.8565						69.6417		74.7184
84.5079						91.323		74.8645
60.171						75.9568		74.8702
61.8652						81.6333		74.8732
119.643						63.8571		74.9086
95.1472						73.6198		74.9301
43.658						61.4654		74.9846
12.1266						67.223		75.3186
25.3905						66.8305		75.3339
36.8543						79.5993		75.3623
45.5965						64.1298		75.4606
58.8042						77.7609		75.4796
130.36						78.6243		75.6355
90.8842						57.6603		75.8706
4.09139						89.6572		76.4196
4.12346						62.7665		76.4399
4.2236						67.6405		76.637
4.67678						62.7893		76.7336
4.80756						74.7789		76.85
5.4313						88.745		76.9516
5.8404						92.8896		77.0486
6.14961						103.17		77.1464
6.37882						103.388		78.0834
7.42913						76.28		78.3561
7.52321						65.6659		78.3633
7.72398						90.8868		78.5678
8.00395						61.0062		78.5749
8.07877						65.7505		78.6195
8.29892						71.9828		78.8749
8.76933						61.5554		79.3875
8.89002						62.6992		79.4263
9.37824						64.1904		79.5401
9.74804						59.4753		79.6527
10.2097						68.5841		79.8509
11.0721						82.547		79.8576
11.1058						62.624		79.9657
11.1238						83.794		80.0615
11.6951						72.412		80.0733
11.98						79.4254		80.1112
14.089						66.1732		80.1275
14.6847						61.6905		80.2962
14.9299						69.7348		80.396
15.0189						70.354		80.4362
15.4977						81.7396		80.5082
15.6965						79.562		80.532
15.8266						114.82		80.7283
15.921						96.4543		80.864
16.9684						70.4539		80.8712
17.0045						112.744		80.8728
17.0329						62.6876		80.9019
17.7106						72.3221		81.0543
18.6646						64.4098		81.0926
19.4717						98.3021		81.1287
19.6298						72.7693		81.2481
20.2599						109.715		81.3214
21.2676						94.2747		81.4153
21.4765						81.205		81.5796
21.5697						78.267		81.7327
22.4089						77.1314		81.7544
23.6935						129.151		81.7628
23.7169						89.7484		81.7898
23.7204						59.3123		81.979
23.7731						81.2795		82.2344
23.8283						70.8695		82.4151
24.7238						59.2083		82.5016
25.4648						62.9351		82.7028
25.503						77.9819		82.7091
25.8527						60.9581		82.8465
26.0081						70.6057		82.8552
26.5322						75.9107		82.9342
27.327						73.4436		82.9758
27.3493						63.2678		82.991
28.0689						66.6501		83.0704
29.4191						72.4536		83.1137
29.6845						61.7109		83.2014
29.9416						90.6718		83.3001
30.5405						81.5233		83.3599
30.9386						64.9743		83.3698
31.0809						66.0675		83.3794
31.1868						89.561		83.3817
31.5739						56.2655		83.6777
31.9759						110.139		83.8508
33.0274						53.9609		83.8611
33.0939						68.8411		83.9486
33.295						83.0698		84.0919
33.6863						60.8193		84.9057
33.7512						92.345		85.0136
33.9742						67.9035		85.0878
36.0289						80.5375		85.1207
37.5916						98.6532		85.2364
38.027						73.5793		85.2478
38.8549						61.6706		85.3673
39.5511						68.58		85.3699
40.11						60.6365		85.5762
40.7294						63.2188		85.7187
43.1738						88.5976		85.9113
43.4816						79.4566		86.1886
44.9041						69.5776		86.2828
47.8693						64.2397		86.2971
47.9245						61.7258		86.5972
49.8049						75.2215		86.8055
50.2369						47.5694		86.9184
50.4338						61.4246		86.9758
51.5877						60.1244		86.9768
51.6491						119.201		87.3386
52.4962						51.3426		87.7553
54.0162						73.9777		87.8909
60.4217						76.1883		88.3164
60.6246						86.418		88.3996
68.2819						63.5075		88.4963
75.6484						71.1063		88.5594
77.3466						47.5855		88.7143
77.5847						74.8883		88.758
80.8182						69.784		88.9743
85.4936						45.3981		89.0618
89.6851						53.5484		89.1473
92.294						42.1371		89.241
94.9104						77.716		89.2413
100.512						48.5385		89.2966
101.567						54.7181		89.394
106.444						77.4497		89.4313
111.048						78.3817		89.4519
111.985						57.7967		89.7535
116.437						57.4862		89.9794
121.43						55.749		90.3139
123.189						42.5209		90.3317
143.711						47.5323		90.4426
						43.5234		90.5212
						50.5625		90.6143
						42.0546		90.7941
						46.7704		91.0264
						45.7822		91.0553
						105.129		91.6102
						40.3252		91.6263
						68.1892		91.7106
						59.0394		91.9521
						47.8173		92.0062
						41.0112		92.3282
						40.7918		92.4093
						44.6559		92.7453
						39.7551		92.9366
						44.9032		92.9475
						59.1681		92.9805
						44.7928		93.1103
						39.7248		93.8814
						45.178		94.1075
						40.3447		94.1445
								94.3518
								94.5109
								94.7021
								94.7594
								94.7862
								94.9716
								95.2291
								95.3764
								95.5045
								95.6516
								96.2968
								96.3776
								96.6522
								96.9794
								97.2062
								97.4537
								97.4666
								97.7562
								97.832
								97.9879
								97.99
								98.0999
								98.353
								98.4502
								99.1543
								99.662
								101.353
								101.737
								103.088
								103.958
								103.98
								104.024
								104.093
								104.962
								105.899
								106.012
								107.107
								107.271
								107.304
								108.556
								109.9
								110.058
								110.218
								110.313
								110.824
								110.871
								111.894
								112.462
								112.672
								113.305
								113.627
								114.325
								114.865
								115.297
								115.397
								115.426
								115.522
								115.642
								115.802
								116.179
								116.217
								116.542
								116.929
								117.233
								117.446
								118.078
								118.6
								118.938
								118.985
								119.536
								119.78
								120.922
								120.926
								122.192
								123.54
								123.724
								123.763
								123.767
								124.516
								124.981
								126.398
								127.069
								127.597
								128.987
								129.856
								130.092
								131.853
								131.945
								132.613
								133.372
								136.109
								137.24
								137.524
								138.591
								138.951
								139.005
								139.119
								140.271
								140.308
								142.08
								142.113
								142.207
								142.368
								143.459
								143.72
								144.544
								145.566
								146.715
								148.325
								148.48
								148.482
								148.754
								149.619
								149.9
								153.69
								156.385
								159.209
								159.3
								162.794
								172.537
								173.13
								174.226
								174.436
								175.612
								176.874
								183.367
								190.875
								191.626
								192.21
								193.114
								196.192
								208.729
								227.299
								228.055
								290.242
								313.809

## Sheet: Fig. 6 histrograms
Human					Monkey					Pig					Rabbit					Ferret					Mouse
	bin center [µm]	no contact	contact			bin center [µm]	no contact	contact			bin center [µm]	no contact	contact			bin center [µm]	no contact	contact			bin center [µm]	no contact	contact			bin center [µm]	no contact	contact
	23.0791	112	0			33.9218	141	34			41.8375	4	0			33.4405	39	0			22.4839	6	1			9.5014	13	1
	35.6135	152	7			52.0477	149	66			59.3585	2	1			52.9661	179	14			37.8364	136	12			28.669	39	3
	48.1478	181	25			70.1736	58	42			76.8794	23	3			72.4918	336	40			53.1889	183	16			47.8365	46	16
	60.6821	120	25			88.2995	42	38			94.4004	121	53			92.0174	197	41			68.5414	204	29			67.0041	41	29
	73.2164	69	27			106.425	22	33			111.921	92	57			111.543	70	25			83.8939	118	32			86.1716	24	37
	85.7508	56	25			124.551	25	20			129.442	53	42			131.069	42	24			99.2464	62	12			105.339	25	26
	98.2851	36	22			142.677	11	23			146.963	25	40			150.594	26	26			114.599	28	11			124.507	14	19
	110.819	14	25			160.803	5	20			164.484	9	25			170.12	9	8			129.951	12	5			143.674	7	16
	123.354	10	20			178.929	4	10			182.005	5	25			189.646	7	2			145.304	7	4			162.842	10	11
	135.888	3	7			197.055	4	8			199.526	5	18			209.171	2	7			160.656	8	5			182.009	4	10
	148.422	0	15			215.181	2	6			217.047	0	9			228.697	2	5			176.009	5	0			201.177	3	6
	160.957	1	6			233.307	0	4			234.568	1	1			248.222	0	1			191.361	4	2			220.345	2	5
	173.491	0	2			251.432	0	1			252.089	0	2			267.748	0	2			206.714	1	1			239.512	0	4
	186.025	0	0			269.558	0	0			269.61	0	2			287.274	1	1			222.066	2	0			258.68	1	3
	198.56	1	0			287.684	1	2			287.131	0	0			306.799	1	1			237.419	0	0			277.847	1	2
						305.81	0	1			304.652	0	0			326.325	0	0			252.771	0	0			297.015	0	2
											322.173	0	3			345.851	0	1			268.124	0	1			316.182	0	2
																										335.35	0	2
																										354.517	0	1
																										373.685	0	1
																										392.853	0	1

## Sheet: Fig. 6 densities
Human					Monkey					Pig					Rabbit					Ferret					Mouse
	X no contact [µm]	y no contact	x contact [µm]	y contact		X no contact [µm]	y no contact	x contact [µm]	y contact		X no contact [µm]	y no contact	x contact [µm]	y contact		X no contact [µm]	y no contact	x contact [µm]	y contact		X no contact [µm]	y no contact	x contact [µm]	y contact		X no contact [µm]	y no contact	x contact [µm]	y contact
	-19.8605	1.01983e-05	-19.0212	4.85679e-06		5.45802	1.69696e-05	-12.643	5.9192e-06		-20.1444	2.481e-06	-0.731353	1.87419e-06		-18.1599	1.98138e-06	-19.5316	5.57459e-06		-12.4513	7.87266e-07	-18.7388	6.04107e-06		-45.7029	5.58932e-06	-58.5376	1.26618e-06
	-18.3617	1.85885e-05	-17.6533	6.61905e-06		7.02742	2.87737e-05	-10.7177	8.98487e-06		-18.7842	4.09434e-06	1.19324	2.86165e-06		-16.3751	4.06202e-06	-17.3312	8.43205e-06		-11.1529	1.32524e-06	-17.013	9.09326e-06		-43.7927	8.2879e-06	-55.831	1.83385e-06
	-16.8629	3.28241e-05	-16.2854	8.94346e-06		8.59682	4.76539e-05	-8.79233	1.34511e-05		-17.424	6.58951e-06	3.11783	4.29524e-06		-14.5902	7.94136e-06	-15.1308	1.25828e-05		-9.85457	2.16217e-06	-15.2872	1.34951e-05		-41.8824	1.21139e-05	-53.1245	2.62304e-06
	-15.3641	5.61712e-05	-14.9175	1.19814e-05		10.1662	7.70983e-05	-6.86699	1.98623e-05		-16.0638	1.03435e-05	5.04243	6.33831e-06		-12.8054	1.48199e-05	-12.9304	1.85262e-05		-8.55619	3.42003e-06	-13.5613	1.97476e-05		-39.9722	1.74548e-05	-50.418	3.70595e-06
	-13.8654	9.31874e-05	-13.5496	1.59161e-05		11.7356	0.000121872	-4.94164	2.89309e-05		-14.7035	1.58368e-05	6.96702	9.19673e-06		-11.0205	2.64293e-05	-10.73	2.69148e-05		-7.25781	5.24683e-06	-11.8355	2.84945e-05		-38.062	2.47957e-05	-47.7115	5.17288e-06
	-12.3666	0.000149931	-12.1816	2.09663e-05		13.305	0.00018826	-3.0163	4.15706e-05		-13.3433	2.3653e-05	8.89162	1.31232e-05		-9.23566	4.51027e-05	-8.52956	3.85864e-05		-5.95944	7.81189e-06	-10.1097	4.05464e-05		-36.1517	3.47304e-05	-45.005	7.13513e-06
	-10.8678	0.000234043	-10.8137	2.73905e-05		14.8744	0.000284245	-1.09095	5.89307e-05		-11.9831	3.44637e-05	10.8162	1.84197e-05		-7.45081	7.37678e-05	-6.32916	5.45954e-05		-4.66106	1.1298e-05	-8.38389	5.69013e-05		-34.2415	4.797e-05	-42.2985	9.72781e-06
	-9.36905	0.00035463	-9.44581	3.54903e-05		16.4438	0.000419569	0.834395	8.24268e-05		-10.6229	4.89928e-05	12.7408	2.54375e-05		-5.66596	0.000115834	-4.12876	7.62425e-05		-3.36268	1.5893e-05	-6.65808	7.87609e-05		-32.3312	6.53451e-05	-39.5919	1.31127e-05
	-7.87028	0.000521862	-8.0779	4.56134e-05		18.0132	0.000605617	2.75974	0.000113765		-9.26263	6.79575e-05	14.6654	3.45742e-05		-3.88111	0.00017496	-1.92836	0.0001051		-2.0643	2.17874e-05	-4.93226	0.000107538		-30.421	8.78023e-05	-36.8854	1.74809e-05
	-6.3715	0.000746246	-6.70998	5.81556e-05		19.5826	0.000855059	4.68509	0.000154957		-7.9024	9.19848e-05	16.59	4.62688e-05		-2.09626	0.000254714	0.272043	0.000143028		-0.765928	2.91867e-05	-3.20644	0.00014485		-28.5107	0.000116392	-34.1789	2.30557e-05
	-4.87273	0.0010376	-5.34206	7.3562e-05		21.152	0.00118123	6.61043	0.000208317		-6.54217	0.000121508	18.5146	6.09953e-05		-0.311415	0.000358148	2.47244	0.000192174		0.532449	3.83521e-05	-1.48062	0.000192503		-26.6005	0.000152249	-31.4724	3.00948e-05
	-3.37396	0.00140382	-3.97414	9.23264e-05		22.7214	0.00159719	8.53578	0.000276441		-5.18195	0.000156656	20.4392	7.92575e-05		1.47343	0.000487308	4.67284	0.000254965		1.83083	4.96827e-05	0.245198	0.00025245		-24.6902	0.000196559	-28.7659	3.88937e-05
	-1.87519	0.00184953	-2.60623	0.00011499		24.2908	0.00211464	10.4611	0.00036216		-3.82172	0.00019714	22.3638	0.000101588		3.25828	0.000642717	6.87325	0.000334063		3.1292	6.38507e-05	1.97102	0.000326735		-22.78	0.000250528	-26.0594	4.97881e-05
	-0.376412	0.00237504	-1.23831	0.000142138		25.8602	0.00274256	12.3865	0.00046847		-2.4615	0.000242175	24.2884	0.000128555		5.04313	0.000822847	9.07365	0.000432309		4.42758	8.19944e-05	3.69684	0.000417419		-20.8698	0.000315334	-23.3529	6.31583e-05
	1.12236	0.00297555	0.129611	0.000174394		27.4296	0.00348597	14.3118	0.000598426		-1.10127	0.000290431	26.213	0.000160785		6.82798	0.00102368	11.274	0.000552633		5.72596	0.000105961	5.42265	0.000526483		-18.9595	0.000392085	-20.6463	7.94335e-05
	2.62113	0.00364108	1.49753	0.000212413		28.9991	0.00434478	16.2372	0.000755012		0.258956	0.000340054	28.1376	0.000198999		8.61283	0.00123854	13.4744	0.000697942		7.02433	0.000138575	7.14847	0.000655727		-17.0493	0.00048178	-17.9398	9.90974e-05
	4.11991	0.00435707	2.86545	0.000256873		30.5685	0.00531298	18.1625	0.00094099		1.61918	0.000388756	30.0621	0.000244071		10.3977	0.00145844	15.6748	0.000870977		8.32271	0.000183887	8.87429	0.000806657		-15.139	0.000585274	-15.2333	0.000122696
	5.61868	0.00510564	4.23336	0.000308463		32.1379	0.00637834	20.0879	0.00115872		2.97941	0.000433967	31.9867	0.00029711		12.1825	0.00167322	17.8753	0.00107415		9.62109	0.00024735	10.6001	0.000980382		-13.2288	0.00070326	-12.5268	0.000150844
	7.11745	0.00586729	5.60128	0.000367874		33.7073	0.00752264	22.0132	0.00141		4.33963	0.000473057	33.9113	0.000359554		13.9674	0.00187367	20.0757	0.0013094		10.9195	0.000335841	12.3259	0.00117752		-11.3185	0.000836264	-9.82027	0.000184238
	8.61623	0.0066228	6.9692	0.000435779		35.2767	0.00872245	23.9385	0.00169584		5.69986	0.00050358	35.8359	0.000433274		15.7522	0.00205435	22.2761	0.00157799		12.2178	0.00045747	14.0517	0.00139814		-9.4083	0.000984657	-7.11376	0.000223659
	10.115	0.00735494	8.33712	0.000512823		36.8461	0.00995041	25.8639	0.00201634		7.06009	0.000523533	37.7605	0.000520677		17.5371	0.00221668	24.4765	0.00188035		13.5162	0.000621136	15.7776	0.00164172		-7.49805	0.00114869	-4.40724	0.000269988
	11.6138	0.00804963	9.70504	0.000599603		38.4155	0.0111768	27.7892	0.00237054		8.42031	0.000531568	39.6851	0.000624782		19.3219	0.00237159	26.6769	0.00221598		14.8146	0.000835818	17.5034	0.00190716		-5.58781	0.00132855	-1.70073	0.000324208
	13.1125	0.00869651	11.073	0.000696652		39.9849	0.0123711	29.7146	0.00275632		9.78054	0.00052715	41.6097	0.000749249		21.1068	0.00254059	28.8773	0.0025833		16.113	0.00110965	19.2292	0.00219285		-3.67757	0.00152438	1.00579	0.000387405
	14.6113	0.00928875	12.4409	0.00080442		41.5543	0.013504	31.6399	0.00317036		11.1408	0.000510625	43.5343	0.00089835		22.8916	0.00275499	31.0777	0.00297966		17.4113	0.00144892	20.955	0.00249675		-1.76732	0.00173636	3.71231	0.000460767
	16.1101	0.00982256	13.8088	0.000923255		43.1237	0.0145483	33.5653	0.00360814		12.501	0.000483184	45.4589	0.00107685		24.6765	0.00305291	33.2781	0.00340127		18.7097	0.00185714	22.6808	0.00281654		0.14292	0.00196476	6.41882	0.00054557
	17.6089	0.0102963	15.1767	0.00105339		44.6931	0.0154803	35.4906	0.00406405		13.8612	0.000446747	47.3835	0.00128977		26.4613	0.00347461	35.4785	0.00384333		20.0081	0.00233441	24.4067	0.00314976		2.05316	0.0022099	9.12534	0.000643155
	19.1076	0.0107102	16.5446	0.0011949		46.2625	0.0162804	37.416	0.00453152		15.2214	0.000403772	49.3081	0.0015421		28.2462	0.00405683	37.6789	0.00430013		21.3065	0.00287721	26.1325	0.00349399		3.96341	0.0024722	11.8319	0.000754897
	20.6064	0.0110655	17.9125	0.00134774		47.8319	0.0169334	39.3413	0.00500323		16.5817	0.000357028	51.2327	0.00183837		30.031	0.00482731	39.8793	0.00476522		22.6049	0.00347879	27.8583	0.00384702		5.87365	0.00275209	14.5384	0.000882165
	22.1052	0.0113653	19.2805	0.00151167		49.4013	0.0174292	41.2667	0.00547137		17.9419	0.000309368	53.1573	0.00218218		31.8159	0.00580011	42.0797	0.00523164		23.9032	0.00413006	29.5841	0.00420699		7.78389	0.00304994	17.2449	0.00102626
	23.604	0.0116147	20.6484	0.00168628		50.9707	0.017762	43.192	0.00592793		19.3021	0.000263525	55.0819	0.0025757		33.6007	0.00697241	44.2801	0.00569218		25.2016	0.00482093	31.3099	0.00457245		9.69414	0.00336596	19.9514	0.00118836
	25.1027	0.0118211	22.0163	0.00187097		52.5401	0.0179308	45.1174	0.00636507		20.6623	0.000221977	57.0065	0.00301921		35.3856	0.00832293	46.4805	0.00613965		26.5	0.00554163	33.0358	0.00494246		11.6044	0.00370004	22.6579	0.00136945
	26.6015	0.0119939	23.3842	0.00206495		54.1095	0.0179392	47.0427	0.00677537		22.0226	0.000186863	58.9311	0.00351071		37.1704	0.00981195	48.6809	0.00656708		27.7984	0.0062839	34.7616	0.00531654		13.5146	0.00405162	25.3644	0.00157024
	28.1003	0.0121445	24.7521	0.00226723		55.6789	0.0177946	48.968	0.00715221		23.3828	0.000159978	60.8556	0.00404563		38.9553	0.0113828	50.8813	0.00696805		29.0967	0.00704155	36.4874	0.0056946		15.4249	0.00441953	28.0709	0.00179112
	29.599	0.0122845	26.12	0.00247668		57.2483	0.0175086	50.8934	0.00749002		24.743	0.000142817	62.7802	0.00461677		40.7401	0.0129649	53.0817	0.00733684		30.3951	0.00781022	38.2132	0.00607684		17.3351	0.0048019	30.7775	0.00203207
	31.0978	0.0124238	27.488	0.00269198		58.8177	0.0170955	52.8187	0.00778453		26.1033	0.000136645	64.7048	0.00521445		42.525	0.0144784	55.2821	0.00766859		31.6935	0.00858649	39.939	0.00646357		19.2454	0.00519611	33.484	0.00229263
	32.5966	0.0125692	28.8559	0.00291169		60.3871	0.0165725	54.7441	0.00803289		27.4635	0.000142592	66.6294	0.00582677		44.3098	0.0158413	57.4825	0.00795943		32.9919	0.00936641	41.6648	0.00685506		21.1556	0.0055987	36.1905	0.00257184
	34.0954	0.0127224	30.2238	0.00313428		61.9565	0.0159584	56.6694	0.00823379		28.8237	0.000161721	68.554	0.00644024		46.0946	0.0169776	59.6829	0.00820654		34.2902	0.0101439	43.3907	0.0072513		23.0658	0.0060055	38.897	0.00286823
	35.5941	0.0128795	31.5917	0.00335816		63.5259	0.0152729	58.5948	0.00838742		30.1839	0.000195082	70.4786	0.0070404		47.8795	0.0178264	61.8833	0.00840815		35.5886	0.0109097	45.1165	0.00765187		24.9761	0.00641166	41.6035	0.00317981
	37.0929	0.0130315	32.9596	0.00358175		65.0953	0.014536	60.5201	0.00849544		31.5442	0.000243732	72.4032	0.00761268		49.6643	0.0183509	64.0837	0.00856354		36.887	0.0116507	46.8423	0.00805578		26.8863	0.00681185	44.31	0.0035041
	38.5917	0.0131656	34.3276	0.0038035		66.6647	0.013767	62.4455	0.00856074		32.9044	0.000308732	74.3278	0.00814321		51.4492	0.0185434	66.2841	0.00867296		38.1854	0.0123508	48.5681	0.00846136		28.7966	0.00720043	47.0166	0.00383813
	40.0905	0.0132674	35.6955	0.00402197		68.2341	0.0129841	64.3708	0.00858728		34.2646	0.000391134	76.2524	0.00861963		53.234	0.0184262	68.4845	0.00873762		39.4838	0.0129924	50.2939	0.00886628		30.7068	0.00757171	49.7231	0.00417854
	41.5892	0.0133232	37.0634	0.00423589		69.8035	0.0122038	66.2962	0.00857979		35.6248	0.000491976	78.177	0.00903183		55.0189	0.0180473	70.6849	0.00875951		40.7821	0.0135584	52.0198	0.00926746		32.6171	0.00792018	52.4296	0.00452159
	43.088	0.0133225	38.4313	0.00444416		71.3729	0.0114409	68.2215	0.00854346		36.9851	0.00061231	80.1016	0.00937241		56.8037	0.0174713	72.8853	0.0087414		42.0805	0.014035	53.7456	0.00966124		34.5273	0.00824078	55.1361	0.00486326
	44.5868	0.0132592	39.7992	0.00464595		72.9423	0.0107077	70.1468	0.00848366		38.3453	0.000753265	82.0262	0.00963708		58.5886	0.0167684	75.0857	0.00868671		43.3789	0.0144139	55.4714	0.0100434		36.4375	0.00852908	57.8426	0.00519934
	46.0855	0.0131321	41.1671	0.00484067		74.5117	0.0100143	72.0722	0.00840563		39.7055	0.000916155	83.9508	0.0098247		60.3734	0.0160034	77.2861	0.0085994		44.6773	0.0146935	57.1972	0.0104095		38.3478	0.00878151	60.5491	0.00552553
	47.5843	0.0129448	42.5351	0.00502802		76.0811	0.00936835	73.9975	0.00831426		41.0657	0.00110263	85.8754	0.0099372		62.1583	0.0152278	79.4865	0.00848389		45.9756	0.0148794	58.923	0.0107547		40.258	0.00899548	63.2557	0.00583751
	49.0831	0.0127041	43.903	0.00520798		77.6505	0.00877473	75.9229	0.0082139		42.426	0.00131483	87.8	0.00997924		63.9431	0.0144762	81.6869	0.00834496		47.274	0.0149842	60.6488	0.0110742		42.1683	0.00916948	65.9622	0.00613109
	50.5819	0.0124186	45.2709	0.00538077		79.2199	0.00823587	77.8482	0.00810819		43.7862	0.00155557	89.7246	0.00995772		65.728	0.0137673	83.8873	0.0081876		48.5724	0.0150255	62.3747	0.0113637		44.0785	0.0093031	68.6687	0.00640228
	52.0806	0.0120976	46.6388	0.00554681		80.7893	0.00775168	79.7736	0.00800001		45.1464	0.00182842	91.6491	0.00988121		67.5128	0.0131068	86.0877	0.0080169		49.8708	0.0150237	64.1005	0.0116187		45.9888	0.009397	71.3752	0.0066474
	53.5794	0.0117491	48.0067	0.00570669		82.3587	0.00731982	81.6989	0.00789148		46.5066	0.00213775	93.5737	0.00975927		69.2977	0.0124934	88.2881	0.00783789		51.1691	0.0149999	65.8263	0.0118356		47.899	0.00945284	74.0817	0.00686322
	55.0782	0.01138	49.3747	0.00586111		83.9281	0.00693605	83.6243	0.00778397		47.8669	0.00248865	95.4983	0.00960187		71.0825	0.0119225	90.4885	0.00765543		52.4675	0.0149732	67.5521	0.012011		49.8093	0.00947307	76.7882	0.00704702
	56.577	0.0109955	50.7426	0.00601075		85.4975	0.00659468	85.5496	0.00767817		49.2271	0.00288678	97.4229	0.00941876		72.8674	0.0113896	92.6889	0.00747398		53.7659	0.0149586	69.2779	0.0121423		51.7195	0.00946081	79.4947	0.0071967
	58.0757	0.0105995	52.1105	0.00615628		87.0669	0.00628913	87.475	0.00757421		50.5873	0.00333795	99.3475	0.00921904		74.6522	0.0108906	94.8893	0.00729753		55.0643	0.0149658	71.0038	0.0122274		53.6297	0.00941956	82.2013	0.00731083
	59.5745	0.0101951	53.4784	0.00629823		88.6363	0.00601253	89.4003	0.00747172		51.9475	0.00384774	101.272	0.00901078		76.4371	0.0104212	97.0897	0.00712943		56.3627	0.0149984	72.7296	0.0122648		55.54	0.00935301	84.9078	0.00738872
	61.0733	0.00978528	54.8463	0.00643694		90.2057	0.00575826	91.3257	0.00736998		53.3078	0.00442082	103.197	0.00880077		78.2219	0.00997513	99.2901	0.00697229		57.661	0.0150543	74.4554	0.0122537		57.4502	0.00926477	87.6143	0.00743042
	62.572	0.00937303	56.2142	0.00657253		91.7751	0.00552042	93.251	0.00726803		54.668	0.00506034	105.121	0.00859445		80.0068	0.00954355	101.49	0.00682791		58.9594	0.0151264	76.1812	0.0121937		59.3605	0.00915815	90.3208	0.00743674
	64.0708	0.00896207	57.5822	0.00670485		93.3445	0.0052942	95.1763	0.00716473		56.0282	0.00576719	107.046	0.0083959		81.7916	0.00911502	103.691	0.00669725		60.2578	0.0152038	77.907	0.0120853		61.2707	0.00903601	93.0273	0.00740917
	65.5696	0.00855672	58.9501	0.0068335		94.914	0.00507609	97.1017	0.00705885		57.3885	0.00653939	108.97	0.00820789		83.5765	0.00867718	105.891	0.00658041		61.5562	0.0152731	79.6329	0.0119293		63.181	0.00890062	95.7338	0.00734983
	67.0684	0.00816196	60.318	0.0069578		96.4834	0.00486392	99.027	0.00694919		58.7487	0.00737155	110.895	0.00803208		85.3613	0.00821892	108.092	0.0064767		62.8545	0.0153204	81.3587	0.0117274		65.0912	0.00875361	98.4404	0.00726142
	68.5671	0.00778312	61.6859	0.00707684		98.0528	0.00465674	100.952	0.0068346		60.1089	0.00825464	112.82	0.00786913		87.1462	0.00773252	110.292	0.00638472		64.1529	0.0153322	83.0845	0.0114817		67.0014	0.008596	101.147	0.00714703
	70.0659	0.0074255	63.0538	0.00718955		99.6222	0.0044547	102.878	0.00671408		61.4691	0.00917611	114.744	0.00771891		88.931	0.00721529	112.492	0.00630244		65.4513	0.0152965	84.8103	0.0111954		68.9117	0.00842834	103.853	0.00701008
	71.5647	0.00709392	64.4217	0.00729475		101.192	0.00425875	104.803	0.00658683		62.8294	0.0101203	116.669	0.00758067		90.7159	0.00667023	114.693	0.00622732		66.7497	0.0152036	86.5361	0.0108722		70.8219	0.00825079	106.56	0.00685416
	73.0635	0.00679208	65.7897	0.00739121		102.761	0.0040704	106.728	0.00645231		64.1896	0.0110694	118.593	0.00745318		92.5007	0.00610601	116.893	0.0061565		68.048	0.0150463	88.2619	0.0105167		72.7322	0.0080634	109.266	0.00668291
	74.5622	0.00652214	67.1576	0.00747777		104.33	0.00389146	108.654	0.00631028		65.5498	0.0120044	120.518	0.00733488		94.2856	0.00553628	119.094	0.0060869		69.3464	0.0148205	89.9878	0.0101341		74.6424	0.00786631	111.973	0.00649993
	76.061	0.00628434	68.5255	0.00755337		105.9	0.00372386	110.579	0.00616088		66.91	0.0129065	122.443	0.00722393		96.0704	0.00497842	121.294	0.00601535		70.6448	0.014525	91.7136	0.00973037		76.5527	0.00765995	114.679	0.00630866
	77.5598	0.0060769	69.8934	0.00761716		107.469	0.00356947	112.504	0.00600463		68.2703	0.0137583	124.367	0.00711838		97.8553	0.00445172	123.494	0.00593881		71.9432	0.0141618	93.4394	0.00931177		78.4629	0.00744526	117.386	0.00611228
	79.0586	0.00589614	71.2613	0.00766855		109.039	0.00342993	114.43	0.00584244		69.6305	0.0145447	126.292	0.00701618		99.6401	0.00397513	125.695	0.00585439		73.2416	0.0137358	95.1652	0.00888479		80.3732	0.00722375	120.092	0.00591373
	80.5573	0.00573697	72.6293	0.00770724		110.608	0.00330659	116.355	0.00567561		70.9907	0.0152535	128.216	0.00691528		101.425	0.00356465	127.895	0.00575955		74.5399	0.0132542	96.891	0.00845586		82.2834	0.00699761	122.799	0.00571558
	82.0561	0.00559346	73.9972	0.00773326		112.177	0.00320036	118.28	0.00550581		72.3509	0.0158756	130.141	0.00681371		103.21	0.00323085	130.096	0.00565216		75.8383	0.0127264	98.6169	0.00803104		84.1936	0.00676964	125.506	0.00552005
	83.5549	0.0054596	75.3651	0.00774697		113.747	0.0031116	120.206	0.005335		73.7112	0.0164046	132.066	0.00670964		104.995	0.00297699	132.296	0.00553058		77.1367	0.0121633	100.343	0.00761579		86.1039	0.00654309	128.212	0.00532902
	85.0536	0.00532992	76.733	0.00774901		115.316	0.00304001	122.131	0.00516537		75.0714	0.0168365	133.99	0.00660147		106.779	0.0027983	134.496	0.00539374		78.4351	0.0115764	102.068	0.00721473		88.0141	0.0063215	130.919	0.00514398
	86.5524	0.00520013	78.1009	0.00774033		116.886	0.00298453	124.057	0.00499923		76.4316	0.0171686	135.915	0.0064879		108.564	0.00268257	136.697	0.00524114		79.7334	0.0109772	103.794	0.00683143		89.9244	0.00610842	133.625	0.00496606
	88.0512	0.00506736	79.4688	0.0077221		118.455	0.00294328	125.982	0.00483895		77.7918	0.0173994	137.839	0.00636801		110.349	0.00261211	138.897	0.00507288		81.0318	0.0103766	105.52	0.0064684		91.8346	0.00590714	136.332	0.00479606
	89.55	0.00493036	80.8368	0.00769562		120.024	0.00291357	127.907	0.00468675		79.1521	0.0175281	139.764	0.00624129		112.134	0.00256669	141.098	0.00488964		82.3302	0.00978412	107.246	0.006127		93.7449	0.00572037	139.038	0.00463444
	91.0487	0.00478933	82.2047	0.00766232		121.594	0.00289201	129.833	0.00454469		80.5123	0.0175546	141.689	0.00610771		113.919	0.00252673	143.298	0.00469262		83.6286	0.00920786	108.972	0.0058076		95.6551	0.00555006	141.745	0.00448133
	92.5475	0.00464563	83.5726	0.00762364		123.163	0.00287467	131.758	0.00441451		81.8725	0.0174799	143.613	0.00596767		115.704	0.00247637	145.499	0.00448352		84.9269	0.00865411	110.698	0.00550969		97.5653	0.00539714	144.451	0.00433657
	94.0463	0.00450129	84.9405	0.00758099		124.733	0.00285745	133.683	0.00429753		83.2327	0.0173067	145.538	0.00582202		117.489	0.00240552	147.699	0.00426443		86.2253	0.00812757	112.423	0.0052321		99.4756	0.00526146	147.158	0.00419974
	95.5451	0.00435864	86.3084	0.00753567		126.302	0.0028363	135.609	0.00419463		84.593	0.0170399	147.462	0.00567195		119.273	0.00231077	149.899	0.00403774		87.5237	0.00763143	114.149	0.00497321		101.386	0.00514177	149.864	0.0040702
	97.0438	0.00421977	87.6764	0.00748885		127.871	0.00280771	137.534	0.00410615		85.9532	0.0166869	149.387	0.0055189		121.058	0.00219496	152.1	0.00380609		88.8221	0.00716774	115.875	0.00473121		103.296	0.00503577	152.571	0.00394709
	98.5426	0.00408629	89.0443	0.00744151		129.441	0.0027689	139.459	0.00403188		87.3134	0.0162576	151.312	0.00536444		122.843	0.00206566	154.3	0.00357225		90.1205	0.00673762	117.601	0.00450426		105.206	0.00494032	155.277	0.00382943
	100.041	0.00395904	90.4122	0.00739444		131.01	0.00271812	141.385	0.00397108		88.6737	0.0157644	153.236	0.00521017		124.628	0.00193311	156.501	0.00333903		91.4188	0.00634155	119.327	0.0042907		107.117	0.00485166	157.984	0.00371617
	101.54	0.00383805	91.7801	0.00734826		132.58	0.00265474	143.31	0.0039225		90.0339	0.0152215	155.161	0.00505757		126.413	0.00180797	158.701	0.00310925		92.7172	0.00597942	121.052	0.00408913		109.027	0.00476569	160.69	0.00360619
	103.039	0.00372251	93.148	0.00730336		134.149	0.0025792	145.235	0.00388444		91.3941	0.0146437	157.085	0.00490792		128.198	0.0016993	160.901	0.00288565		94.0156	0.00565052	122.778	0.00389847		110.937	0.00467829	163.397	0.00349844
	104.538	0.00361085	94.5159	0.00726001		135.718	0.00249284	147.161	0.00385482		92.7543	0.0140461	159.01	0.00476226		129.983	0.00161314	163.102	0.00267081		95.314	0.00535343	124.504	0.00371795		112.847	0.00458565	166.103	0.00339194
	106.036	0.00350086	95.8839	0.00721833		137.288	0.00239764	149.086	0.00383131		94.1146	0.0134426	160.935	0.00462132		131.767	0.00155173	165.302	0.00246716		96.6123	0.00508585	126.23	0.00354711		114.758	0.00448452	168.81	0.00328584
	107.535	0.00338983	97.2518	0.00717833		138.857	0.00229591	151.011	0.00381137		95.4748	0.0128458	162.859	0.00448559		133.552	0.00151326	167.503	0.00227687		97.9107	0.00484454	127.956	0.00338569		116.668	0.00437244	171.516	0.00317949
	109.034	0.00327478	98.6197	0.00713999		140.427	0.00219	152.937	0.00379243		96.835	0.012266	164.784	0.00435531		135.337	0.00149237	169.703	0.00210185		99.2091	0.00462532	129.682	0.00323357		118.578	0.0042479	174.223	0.00307242
	110.533	0.00315277	99.9876	0.00710326		141.996	0.00208201	154.862	0.00377199		98.1952	0.0117115	166.708	0.00423056		137.122	0.00148107	171.903	0.00194366		100.507	0.00442334	131.407	0.00309069		120.488	0.00411042	176.929	0.00296441
	112.032	0.00302122	101.356	0.00706807		143.565	0.00197365	156.787	0.00374768		99.5555	0.0111883	168.633	0.00411132		138.907	0.00147015	174.104	0.00180347		101.806	0.00423342	133.133	0.00295697		122.399	0.00396058	179.636	0.00285546
	113.53	0.00287831	102.723	0.00703441		145.135	0.00186617	158.713	0.00371743		100.916	0.0107003	170.557	0.00399751		140.692	0.00145069	176.304	0.00168202		103.104	0.00405053	134.859	0.00283227		124.309	0.00379987	182.342	0.00274579
	115.029	0.00272328	104.091	0.0070023		146.704	0.00176039	160.638	0.0036795		102.276	0.0102495	172.482	0.00388905		142.476	0.00141556	178.505	0.00157954		104.403	0.00387036	136.585	0.00271634		126.219	0.00363063	185.049	0.00263582
	116.528	0.00255671	105.459	0.0069718		148.274	0.00165681	162.563	0.00363252		103.636	0.00983617	174.407	0.00378582		144.261	0.00136052	180.705	0.00149574		105.701	0.00368966	138.311	0.00260879		128.129	0.00345585	187.755	0.00252613
	118.027	0.00238054	106.827	0.00694302		149.843	0.00155572	164.489	0.0035756		104.996	0.00945903	176.331	0.00368768		146.046	0.00128477	182.905	0.00142981		106.999	0.0035065	140.036	0.00250911		130.039	0.0032789	190.462	0.00241742
	119.525	0.00219796	108.195	0.00691608		151.412	0.00145741	166.414	0.00350828		106.357	0.00911524	178.256	0.00359437		147.831	0.00119076	185.106	0.00138038		108.298	0.0033203	141.762	0.00241665		131.95	0.00310336	193.168	0.00231046
	121.024	0.00201318	109.563	0.0068911		152.982	0.00136221	168.339	0.00343055		107.717	0.0088006	180.18	0.0035055		149.616	0.00108349	187.306	0.00134563		109.596	0.00313165	143.488	0.00233065		133.86	0.00293279	195.875	0.00220606
	122.523	0.00183101	110.931	0.0068682		154.551	0.0012706	170.265	0.00334284		109.077	0.00850982	182.105	0.00342046		151.401	0.000969419	189.507	0.0013233		110.894	0.00294196	145.214	0.00225023		135.77	0.00277048	198.581	0.00210498
	124.022	0.00165637	112.299	0.00684741		156.121	0.0011832	172.19	0.00324594		110.437	0.00823673	184.03	0.00333841		153.186	0.00085533	191.707	0.00131085		112.193	0.00275311	146.94	0.00217442		137.68	0.00261931	201.288	0.00200791
	125.521	0.00149392	113.667	0.00682868		157.69	0.00110075	174.116	0.003141		111.797	0.00797482	185.954	0.00325822		154.97	0.000747355	193.907	0.00130555		113.491	0.00256701	148.666	0.00210217		139.591	0.00248159	203.994	0.00191543
	127.019	0.00134759	115.035	0.00681185		159.259	0.001024	176.041	0.00302943		113.158	0.00771772	187.879	0.0031785		156.755	0.000650408	196.108	0.00130465		114.79	0.00238537	150.391	0.00203236		141.501	0.00235899	206.701	0.00182795
	128.518	0.00122029	116.403	0.00679663		160.829	0.000953642	177.966	0.00291283		114.518	0.0074598	189.803	0.00309768		158.54	0.000567964	198.308	0.0013055		116.088	0.00220954	152.117	0.00196386		143.411	0.00225246	209.408	0.00174573
	130.017	0.00111366	117.771	0.00678254		162.398	0.000890203	179.892	0.00279292		115.878	0.00719672	191.728	0.00301408		160.325	0.000502113	200.509	0.00130573		117.386	0.00204049	153.843	0.00189555		145.321	0.00216223	212.114	0.00166885
	131.516	0.001028	119.138	0.00676897		163.968	0.000833996	181.817	0.0026715		117.238	0.00692585	193.653	0.00292602		162.11	0.000453673	202.709	0.00130333		118.685	0.00187895	155.569	0.00182637		147.232	0.00208784	214.821	0.00159721
	133.014	0.000962277	120.506	0.00675513		165.537	0.000785067	183.742	0.00255029		118.599	0.00664642	195.577	0.00283194		163.895	0.000422238	204.909	0.00129676		119.983	0.00172555	157.295	0.00175543		149.142	0.0020282	217.527	0.00153056
	134.513	0.000914216	121.874	0.00674008		167.106	0.000743184	185.668	0.00243095		119.959	0.0063595	197.502	0.00273057		165.68	0.000406127	207.11	0.00128496		121.281	0.00158105	159.021	0.00168203		151.052	0.00198169	220.234	0.00146852
	136.012	0.000880594	123.242	0.00672273		168.676	0.000707855	187.593	0.00231497		121.319	0.00606768	199.426	0.00262099		167.464	0.000402347	209.31	0.00126741		122.58	0.00144646	160.746	0.00160575		152.962	0.00194624	222.94	0.00141063
	137.511	0.000857553	124.61	0.00670192		170.245	0.000678367	189.518	0.00220361		122.679	0.00577454	201.351	0.00250277		169.249	0.000406764	211.511	0.00124405		123.878	0.00132308	162.472	0.00152651		154.873	0.00191949	225.647	0.00135635
	139.009	0.000841001	125.978	0.00667639		171.815	0.000653835	191.444	0.00209789		124.04	0.00548405	203.276	0.00237599		171.034	0.000414615	213.711	0.00121523		125.177	0.00121239	164.198	0.0014446		156.783	0.00189888	228.353	0.00130514
	140.508	0.00082702	127.346	0.00664487		173.384	0.00063326	193.369	0.00199853		125.4	0.0051999	205.2	0.0022413		172.819	0.000421326	215.911	0.00118163		126.475	0.00111587	165.924	0.00136072		158.693	0.00188179	231.06	0.00125648
	142.007	0.000812227	128.714	0.0066061		174.953	0.000615594	195.294	0.00190598		126.76	0.00492501	207.125	0.00209984		174.604	0.000423459	218.112	0.00114414		127.773	0.00103465	167.65	0.00127591		160.603	0.0018657	233.766	0.00120992
	143.506	0.00079404	130.082	0.00655893		176.523	0.000599793	197.22	0.0018204		128.12	0.00466116	209.049	0.00195325		176.389	0.000419435	220.312	0.00110374		129.072	0.000969233	169.375	0.00119153		162.514	0.00184824	236.473	0.00116506
	145.005	0.000770814	131.45	0.00650227		178.092	0.000584884	199.145	0.00174169		129.48	0.0044089	210.974	0.00180351		178.173	0.000409768	222.513	0.00106143		130.37	0.000919204	171.101	0.00110916		164.424	0.00182733	239.179	0.00112161
	146.503	0.000741842	132.818	0.00643527		179.662	0.00057002	201.07	0.00166952		130.841	0.00416763	212.899	0.00165289		179.958	0.000396658	224.713	0.00101812		131.669	0.000883067	172.827	0.00103048		166.334	0.00180126	241.886	0.00107936
	148.002	0.000707221	134.186	0.00635725		181.231	0.00055454	202.996	0.00160338		132.201	0.00393594	214.823	0.00150378		181.743	0.00038306	226.913	0.000974594		132.967	0.000858292	174.553	0.000957145		168.244	0.00176874	244.592	0.00103822
	149.501	0.000667651	135.553	0.00626781		182.8	0.000538021	204.921	0.00154264		133.561	0.003712	216.748	0.00135857		183.528	0.000371548	229.114	0.000931462		134.265	0.000841525	176.279	0.000890659		170.155	0.00172891	247.299	0.000998145
	151	0.000624189	136.921	0.00616682		184.37	0.000520326	206.846	0.00148656		134.921	0.00349407	218.672	0.00121953		185.313	0.000363362	231.314	0.000889164		135.564	0.000828984	178.005	0.000832237		172.065	0.0016814	250.005	0.000959164
	152.498	0.000578025	138.289	0.00605449		185.939	0.000501627	208.772	0.0014344		136.282	0.00328092	220.597	0.00108869		187.098	0.00035796	233.515	0.000847977		136.862	0.000816943	179.73	0.00078271		173.975	0.00162631	252.712	0.000921347
	153.997	0.000530315	139.657	0.00593132		187.509	0.000482408	210.697	0.00138539		137.642	0.00307213	222.522	0.000967732		188.883	0.000353231	235.715	0.000808047		138.16	0.000802231	181.456	0.000742455		175.885	0.00156414	255.418	0.000884783
	155.496	0.000482073	141.025	0.00579815		189.078	0.00046343	212.622	0.00133884		139.002	0.00286832	224.446	0.000857946		190.667	0.000346246	237.915	0.000769425		139.459	0.000782648	183.182	0.000711359		177.796	0.0014958	258.125	0.000849566
	156.995	0.000434137	142.393	0.00565614		190.647	0.000445655	214.548	0.0012941		140.362	0.00267111	226.371	0.000760178		192.452	0.000334272	240.116	0.000732105		140.757	0.000757218	184.908	0.000688825		179.706	0.00142249	260.831	0.000815778
	158.494	0.000387177	143.761	0.00550673		192.217	0.000430132	216.473	0.00125063		141.722	0.002483	228.295	0.000674821		194.237	0.000315679	242.316	0.00069606		142.056	0.000726236	186.634	0.000673817		181.616	0.00134566	263.538	0.000783484
	159.992	0.00034173	145.129	0.00535161		193.786	0.000417855	218.398	0.00120794		143.083	0.00230702	230.22	0.000601839		196.022	0.00029044	244.517	0.000661267		143.354	0.000691114	188.359	0.000664936		183.526	0.0012669	266.244	0.000752724
	161.491	0.000298241	146.497	0.00519267		195.356	0.000409616	220.324	0.00116567		144.443	0.00214635	232.144	0.000540806		197.807	0.00026008	246.717	0.000627722		144.652	0.000654059	190.085	0.00066052		185.437	0.00118786	268.951	0.000723518
	162.99	0.000257094	147.865	0.00503198		196.925	0.00040586	222.249	0.00112354		145.803	0.00200383	234.069	0.00049097		199.592	0.000227165	248.917	0.000595448		145.951	0.000617662	191.811	0.000658765		187.347	0.00111016	271.657	0.000695864
	164.489	0.000218636	149.233	0.00487165		198.495	0.000406589	224.175	0.00108133		147.163	0.00188155	235.994	0.000451328		201.376	0.000194532	251.118	0.000564492		147.249	0.000584463	193.537	0.000657845		189.257	0.0010353	274.364	0.000669753
	165.987	0.000183173	150.601	0.00471385		200.064	0.000411319	226.1	0.00103891		148.524	0.00178044	237.918	0.000420701		203.161	0.000164578	253.318	0.000534917		148.547	0.000556582	195.263	0.000656029		191.167	0.000964584	277.07	0.00064517
	167.486	0.00015097	151.968	0.00456064		201.633	0.0004191	228.025	0.000996179		149.884	0.00170005	239.843	0.000397817		204.946	0.00013882	255.519	0.00050679		149.846	0.000535454	196.989	0.000651787		193.078	0.000899083	279.777	0.000622102
	168.985	0.000122234	153.336	0.00441399		203.203	0.000428611	229.951	0.000953107		151.244	0.00163847	241.767	0.000381375		206.731	0.000117836	257.719	0.000480177		151.144	0.000521709	198.714	0.000643867		194.988	0.000839561	282.483	0.000600554
	170.484	9.70961e-05	154.704	0.00427565		204.772	0.000438306	231.876	0.000909683		152.604	0.00159251	243.692	0.000370102		208.516	0.000101511	259.919	0.000455133		152.443	0.000515185	200.44	0.000631358		196.898	0.000786466	285.19	0.000580544
	171.982	7.56006e-05	156.072	0.00414708		206.342	0.000446587	233.801	0.000865926		153.965	0.00155791	245.617	0.000362799		210.301	8.94451e-05	262.12	0.000431703		153.741	0.000515052	202.166	0.000613718		198.808	0.000739925	287.896	0.000562114
	173.481	5.76985e-05	157.44	0.00402945		207.911	0.000451982	235.727	0.000821873		155.325	0.00152985	247.541	0.000358364		212.086	8.12973e-05	264.32	0.000409919		155.039	0.000520007	203.892	0.000590777		200.718	0.000699757	290.603	0.000545327
	174.98	4.32531e-05	158.808	0.00392353		209.48	0.000453301	237.652	0.000777578		156.685	0.00150342	249.466	0.000355807		213.87	7.6948e-05	266.521	0.000389809		156.338	0.000528496	205.618	0.000562716		202.629	0.000665508	293.309	0.000530264
	176.479	3.20576e-05	160.176	0.00382971		211.05	0.000449735	239.577	0.000733108		158.045	0.00147418	251.39	0.000354252		215.655	7.64198e-05	268.721	0.000371399		157.636	0.000538916	207.343	0.000530021		204.539	0.000636502	296.016	0.000517021
	177.978	2.386e-05	161.544	0.00374797		212.619	0.000440905	241.503	0.000688547		159.405	0.00143859	253.315	0.000352938		217.44	7.96247e-05	270.921	0.000354713		158.934	0.000549776	209.069	0.000493431		206.449	0.000611896	298.723	0.000505695
	179.476	1.8393e-05	162.912	0.00367788		214.189	0.000426847	243.428	0.000643997		160.766	0.00139436	255.24	0.000351201		219.225	8.60708e-05	273.122	0.000339779		160.233	0.000559785	210.795	0.000453863		208.359	0.000590752	301.429	0.000496376
	180.975	1.53991e-05	164.28	0.00361861		215.758	0.000407954	245.353	0.000599581		162.126	0.00134063	257.164	0.000348477		221.01	9.46737e-05	275.322	0.000326615		161.531	0.000567886	212.521	0.000412343		210.27	0.0005721	304.136	0.000489124
	182.474	1.46452e-05	165.648	0.00356901		217.327	0.000384886	247.279	0.000555451		163.486	0.00127794	259.089	0.000344294		222.795	0.000103778	277.523	0.000315229		162.83	0.000573239	214.247	0.000369932		212.18	0.000555007	306.842	0.000483964
	183.973	1.59213e-05	167.016	0.00352759		218.897	0.00035847	249.204	0.000511791		164.846	0.00120811	261.013	0.000338269		224.58	0.00011141	279.723	0.000305596		164.128	0.000575194	215.973	0.000327663		214.09	0.000538628	309.549	0.000480859
	185.471	1.90219e-05	168.384	0.00349264		220.466	0.000329604	251.129	0.000468821		166.207	0.00113391	262.938	0.000330117		226.364	0.00011569	281.923	0.00029765		165.426	0.000573268	217.698	0.000286485		216	0.000522252	312.255	0.000479703
	186.97	2.37142e-05	169.751	0.00346228		222.036	0.000299187	253.055	0.000426795		167.567	0.0010587	264.863	0.000319658		228.149	0.000115275	284.124	0.000291266		166.725	0.000567152	219.424	0.000247217		217.911	0.000505335	314.962	0.000480309
	188.469	2.9702e-05	171.119	0.00343453		223.605	0.000268064	254.98	0.000386004		168.927	0.000986082	266.787	0.000306823		229.934	0.000109675	286.324	0.000286251		168.023	0.000556752	221.15	0.000210522		219.821	0.00048751	317.668	0.000482402
	189.968	3.65956e-05	172.487	0.0034074		225.174	0.000237001	256.905	0.000346768		170.287	0.000919471	268.712	0.000291662		231.719	9.93462e-05	288.525	0.000282339		169.321	0.00054225	222.876	0.000176893		221.731	0.000468594	320.375	0.000485626
	191.467	4.39009e-05	173.855	0.00337892		226.744	0.000206668	258.831	0.000309427		171.647	0.000861823	270.636	0.000274346		233.504	8.55322e-05	290.725	0.000279197		170.62	0.000524151	224.602	0.000146646		223.641	0.000448573	323.081	0.000489549
	192.965	5.10346e-05	175.223	0.00334729		228.313	0.000177639	260.756	0.00027433		173.008	0.000815368	272.561	0.000255162		235.289	6.99234e-05	292.925	0.000276431		171.918	0.000503292	226.327	0.000119936		225.552	0.000427579	325.788	0.00049368
	194.464	5.73697e-05	176.591	0.00331086		229.883	0.000150391	262.681	0.000241825		174.368	0.000781439	274.486	0.000234501		237.073	5.42484e-05	295.126	0.000273615		173.217	0.000480797	228.053	9.67686e-05		227.462	0.000405861	328.494	0.000497497
	195.963	6.23047e-05	177.959	0.00326825		231.452	0.000125305	264.607	0.000212238		175.728	0.000760364	276.41	0.000212837		238.858	3.99288e-05	297.326	0.000270312		174.515	0.000457954	229.779	7.70304e-05		229.372	0.000383751	331.201	0.000500464
	197.462	6.53427e-05	179.327	0.00321833		233.021	0.000102658	266.532	0.000185867		177.088	0.00075143	278.335	0.000190701		240.643	2.78767e-05	299.527	0.000266108		175.813	0.000436061	231.505	6.0514e-05		231.282	0.000361624	333.907	0.000502072
	198.96	6.61656e-05	180.695	0.00316029		234.591	8.26249e-05	268.457	0.000162958		178.449	0.000752911	280.259	0.000168649		242.428	1.8459e-05	301.727	0.00026064		177.112	0.000416249	233.231	4.69481e-05		233.193	0.000339866	336.614	0.000501859
	200.459	6.46832e-05	182.063	0.00309362		236.16	6.52749e-05	270.383	0.000143701		179.809	0.000762172	282.184	0.000147237		244.213	1.1592e-05	303.927	0.000253632		178.41	0.000399342	234.957	3.60255e-05		235.103	0.000318842	339.32	0.00049944
	201.958	6.10461e-05	183.431	0.00301815		237.73	5.05755e-05	272.308	0.000128213		181.169	0.00077585	284.109	0.000126987		245.998	6.90372e-06	306.128	0.000244912		179.708	0.000385775	236.682	2.74285e-05		237.013	0.000298867	342.027	0.000494531
	203.457	5.56193e-05	184.799	0.002934		239.299	3.84027e-05	274.234	0.000116537		182.529	0.000790119	286.033	0.000108366		247.783	3.89916e-06	308.328	0.000234428		181.007	0.000375591	238.408	2.08508e-05		238.923	0.000280189	344.733	0.000486958
	204.955	4.89206e-05	186.166	0.00284156		240.868	2.85569e-05	276.159	0.000108627		183.889	0.000801024	287.958	9.17759e-05		249.567	2.08845e-06	310.529	0.000222258		182.305	0.000368496	240.134	1.60148e-05		240.834	0.000262979	347.44	0.000476666
	206.454	4.15388e-05	187.534	0.00274149		242.438	2.07837e-05	278.084	0.000104354		185.25	0.000804864	289.882	7.75399e-05		251.352	1.06093e-06	312.729	0.000208599		183.604	0.000363962	241.86	1.26846e-05		242.744	0.00024732	350.146	0.000463721
	207.953	3.40496e-05	188.902	0.00263463		244.007	1.47971e-05	280.01	0.000103501		186.61	0.000798565	291.807	6.59071e-05		253.137	5.1151e-07	314.929	0.000193759		184.902	0.000361326	243.586	1.06744e-05		244.654	0.000233219	352.853	0.0004483
	209.452	2.69442e-05	190.27	0.002522		245.577	1.0302e-05	281.935	0.000105767		187.97	0.000780016	293.731	5.70573e-05		254.922	2.35079e-07	317.13	0.000178129		186.2	0.00035987	245.311	9.85355e-06		246.564	0.000220611	355.559	0.000430674
	210.951	2.05833e-05	191.638	0.00240474		247.146	7.01405e-06	283.86	0.000110772		189.33	0.000748292	295.656	5.11113e-05		256.707	1.05824e-07	319.33	0.000162161		187.499	0.000358863	247.037	1.0147e-05		248.475	0.000209376	358.266	0.000411196
	212.449	1.51797e-05	193.006	0.00228404		248.715	4.67415e-06	285.786	0.000118072		190.691	0.000703739	297.581	4.81412e-05		258.492	5.40405e-08	321.531	0.000146339		188.797	0.000357569	248.763	1.15329e-05		250.385	0.000199361	360.972	0.000390274
	213.948	1.08071e-05	194.374	0.00216113		250.285	3.05906e-06	287.711	0.000127164		192.051	0.000647904	299.505	4.81791e-05		260.276	4.7566e-08	323.731	0.000131143		190.095	0.000355244	250.489	1.40372e-05		252.295	0.000190397	363.679	0.000368354
	215.447	7.42782e-06	195.742	0.0020372		251.854	1.98633e-06	289.636	0.00013751		193.411	0.000583313	301.43	5.12212e-05		262.061	8.06367e-08	325.931	0.000117027		191.394	0.00035115	252.215	1.77245e-05		254.205	0.000182324	366.385	0.000345893
	216.946	4.92904e-06	197.11	0.00191341		253.424	1.31576e-06	291.562	0.000148552		194.771	0.000513145	303.354	5.72274e-05		263.846	1.70479e-07	328.132	0.000104393		192.692	0.000344592	253.941	2.26867e-05		256.116	0.000175003	369.092	0.000323342
	218.444	3.15896e-06	198.478	0.00179081		254.993	9.48228e-07	293.487	0.000159735		196.132	0.000440845	305.279	6.61142e-05		265.631	3.60788e-07	330.332	9.35722e-05		193.991	0.000334993	255.666	2.9028e-05		258.026	0.000168331	371.798	0.000301125
	219.943	1.95755e-06	199.846	0.00167036		256.562	8.23287e-07	295.412	0.000170533		197.492	0.000369749	307.204	7.7744e-05		267.416	7.30385e-07	332.533	8.48089e-05		195.289	0.000321996	257.392	3.68484e-05		259.936	0.000162247	374.505	0.000279626
	221.442	1.17792e-06	201.214	0.0015529		258.132	9.16513e-07	297.338	0.000180463		198.852	0.000302768	309.128	9.19112e-05		269.201	1.40394e-06	334.733	7.82552e-05		196.587	0.000305555	259.118	4.62244e-05		261.846	0.000156735	377.211	0.000259174
	222.941	6.98888e-07	202.581	0.0014391		259.701	1.23721e-06	299.263	0.000189113		200.212	0.000242173	311.053	0.000108328		270.986	2.55938e-06	336.933	7.39651e-05		197.886	0.000286008	260.844	5.71896e-05		263.757	0.000151807	379.918	0.000240033
	224.44	4.30225e-07	203.949	0.00132952		261.271	1.82653e-06	301.188	0.000196152		201.572	0.000189492	312.977	0.000126612		272.77	4.4242e-06	339.134	7.18957e-05		199.184	0.000264095	262.57	6.97155e-05		265.667	0.000147501	382.625	0.000222395
	225.938	3.13479e-07	205.317	0.0012246		262.84	2.75543e-06	303.114	0.000201339		202.933	0.000145517	314.902	0.000146282		274.555	7.25165e-06	341.334	7.19116e-05		200.482	0.000240908	264.295	8.36943e-05		267.577	0.000143856	385.331	0.000206377
	227.437	3.20834e-07	206.685	0.00112463		264.409	4.1217e-06	305.039	0.000204529		204.293	0.000110405	316.827	0.000166763		276.34	1.12705e-05	343.535	7.37926e-05		201.781	0.000217785	266.021	9.89266e-05		269.487	0.000140899	388.038	0.000192019
	228.936	4.54096e-07	208.053	0.00102979		265.979	6.04457e-06	306.964	0.000205669		205.653	8.38198e-05	318.751	0.000187392		278.125	1.66094e-05	345.735	7.72444e-05		203.079	0.000196159	267.747	0.000115114		271.398	0.000138624	390.744	0.00017929
	230.435	7.44761e-07	209.421	0.000940179		267.548	8.65585e-06	308.89	0.00020479		207.013	6.50973e-05	320.676	0.000207445		279.91	2.32104e-05	347.935	8.19122e-05		204.378	0.00017738	269.473	0.000131862		273.308	0.000136983	393.451	0.000168089
	231.933	1.25513e-06	210.789	0.000855801		269.118	1.20866e-05	310.815	0.000201993		208.374	5.33969e-05	322.6	0.00022617		281.695	3.0757e-05	350.136	8.73969e-05		205.676	0.000162556	271.199	0.000148686		275.218	0.000135874	396.157	0.000158259
	233.432	2.07933e-06	212.157	0.000776603		270.687	1.64488e-05	312.74	0.000197431		209.734	4.78152e-05	324.525	0.000242821		283.48	3.86527e-05	352.336	9.32732e-05		206.974	0.00015241	272.925	0.000165036		277.128	0.000135143	398.864	0.000149598
	234.931	3.34211e-06	213.525	0.000702484		272.256	2.18138e-05	314.666	0.000191298		211.094	4.74563e-05	326.45	0.000256704		285.264	4.60748e-05	354.537	9.91103e-05		208.273	0.000147204	274.65	0.000180317		279.038	0.000134589	401.57	0.000141874
	236.43	5.19279e-06	214.893	0.000633307		273.826	2.81884e-05	316.591	0.000183806		212.454	5.14579e-05	328.374	0.00026722		287.049	5.21134e-05	356.737	0.000104492		209.571	0.000146712	276.376	0.00019393		280.949	0.000133978	404.277	0.000134842
	237.928	7.79176e-06	216.261	0.000568916		275.395	3.5493e-05	318.516	0.000175176		213.814	5.89834e-05	330.299	0.000273905		288.834	5.59685e-05	358.937	0.00010904		210.87	0.000150255	278.102	0.000205308		282.859	0.000133062	406.983	0.000128259
	239.427	1.12878e-05	217.629	0.000509143		276.965	4.35457e-05	320.442	0.000165626		215.175	6.91946e-05	332.223	0.000276457		290.619	5.71562e-05	361.138	0.000112429		212.168	0.00015679	279.828	0.000213951		284.769	0.000131599	409.69	0.000121899
	240.926	1.57866e-05	218.996	0.000453817		278.534	5.20565e-05	322.367	0.000155362		216.535	8.12225e-05	334.148	0.000274761		292.404	5.56578e-05	363.338	0.000114408		213.466	0.000165033	281.554	0.000219468		286.679	0.000129373	412.396	0.000115572
	242.425	2.13141e-05	220.364	0.000402765		280.103	6.06365e-05	324.293	0.000144581		217.895	9.41512e-05	336.073	0.000268896		294.189	5.19635e-05	365.539	0.000114808		214.765	0.000173597	283.279	0.000221605		288.59	0.000126215	415.103	0.000109129
	243.924	2.77807e-05	221.732	0.000355819		281.673	6.88211e-05	326.218	0.000133463		219.255	0.000107024	337.997	0.000259126		295.973	4.69908e-05	367.739	0.000113555		216.063	0.000181141	285.005	0.00022026		290.5	0.000122021	417.809	0.000102469
	245.422	3.49553e-05	223.1	0.000312811		283.242	7.61092e-05	328.143	0.000122177		220.616	0.00011888	339.922	0.00024588		297.758	4.18958e-05	369.939	0.000110661		217.361	0.000186494	286.731	0.000215497		292.41	0.000116755	420.516	9.55458e-05
	246.921	4.246e-05	224.468	0.000273579		284.812	8.20127e-05	330.069	0.000110879		221.976	0.000128806	341.846	0.000229727		299.543	3.78298e-05	372.14	0.000106228		218.66	0.000188757	288.457	0.000207537		294.32	0.000110454	423.222	8.83613e-05
	248.42	4.97899e-05	225.836	0.000237957		286.381	8.611e-05	331.994	9.97172e-05		223.336	0.000136018	343.771	0.000211327		301.328	3.56963e-05	374.34	0.000100432		219.958	0.000187362	290.183	0.000196743		296.231	0.000103225	425.929	8.09624e-05
	249.919	5.63636e-05	227.204	0.000205779		287.95	8.80956e-05	333.919	8.88288e-05		224.696	0.000139929	345.696	0.000191395		303.113	3.59653e-05	376.541	9.35087e-05		221.257	0.000182105	291.909	0.000183592		298.141	9.52335e-05	428.635	7.34322e-05
	251.417	6.15958e-05	228.572	0.000176875		289.52	8.78179e-05	335.845	7.83415e-05		226.056	0.000140209	347.62	0.000170651		304.898	3.85778e-05	378.741	8.57324e-05		222.555	0.000173126	293.634	0.000168638		300.051	8.66866e-05	431.342	6.58785e-05
	252.916	6.49829e-05	229.94	0.000151069		291.089	8.52982e-05	337.77	6.83706e-05		227.417	0.000136825	349.545	0.000149783		306.683	4.29574e-05	380.941	7.73985e-05		223.853	0.000160871	295.36	0.000152478		301.961	7.78183e-05	434.048	5.84232e-05
	254.415	6.61824e-05	231.308	0.000128178		292.659	8.07282e-05	339.695	5.90165e-05		228.777	0.000130032	351.469	0.000129405		308.467	4.8128e-05	383.142	6.8802e-05		225.152	0.00014602	297.086	0.000135709		303.872	6.88697e-05	436.755	5.11903e-05
	255.914	6.50701e-05	232.676	0.000108011		294.228	7.44456e-05	341.621	5.03613e-05		230.137	0.000120343	353.394	0.000110038		310.252	5.29157e-05	385.342	6.02203e-05		226.45	0.000129404	298.812	0.000118893		305.782	6.00721e-05	439.461	4.42967e-05
	257.413	6.17612e-05	234.044	9.03744e-05		295.797	6.6893e-05	343.546	4.24661e-05		231.497	0.000108461	355.318	9.20859e-05		312.037	5.61965e-05	387.543	5.18981e-05		227.748	0.000111911	300.538	0.000102531		307.692	5.16323e-05	442.168	3.78432e-05
	258.911	5.65908e-05	235.411	7.50667e-05		297.367	5.85667e-05	345.471	3.53694e-05		232.858	9.51934e-05	357.243	7.58335e-05		313.822	5.71335e-05	389.743	4.40376e-05		229.047	9.44027e-05	302.263	8.7037e-05		309.602	4.37223e-05	444.874	3.19093e-05
	260.41	5.00577e-05	236.779	6.18852e-05		298.936	4.99631e-05	347.397	2.90861e-05		234.218	8.13613e-05	359.168	6.14473e-05		315.607	5.53445e-05	391.943	3.67923e-05		230.345	7.76373e-05	303.989	7.27279e-05		311.513	3.6472e-05	447.581	2.655e-05
	261.909	4.27456e-05	238.147	5.06272e-05		300.506	4.15313e-05	349.322	2.36082e-05		235.578	6.77184e-05	361.092	4.89862e-05		317.392	5.09578e-05	394.144	3.02655e-05		231.644	6.2219e-05	305.715	5.98201e-05		313.423	2.99673e-05	450.287	2.17947e-05
	263.408	3.52377e-05	239.515	4.10927e-05		302.075	3.36381e-05	351.247	1.8907e-05		236.938	5.48874e-05	363.017	3.84176e-05		319.176	4.4542e-05	396.344	2.45131e-05		232.942	4.85663e-05	307.441	4.84331e-05		315.333	2.42512e-05	452.994	1.76487e-05
	264.906	2.80427e-05	240.883	3.30874e-05		303.644	2.65469e-05	353.173	1.49365e-05		238.299	4.33228e-05	364.941	2.96366e-05		320.961	3.69392e-05	398.545	1.95481e-05		234.24	3.69062e-05	309.167	3.86e-05		317.243	1.93281e-05	455.7	1.40962e-05
	266.405	2.1544e-05	242.251	2.6425e-05		305.214	2.04139e-05	355.098	1.16368e-05		239.659	3.32995e-05	366.866	2.24864e-05		322.746	2.90557e-05	400.745	1.53486e-05		235.539	2.72909e-05	310.893	3.02817e-05		319.154	1.51703e-05	458.407	1.11039e-05
	267.904	1.59783e-05	243.619	2.09299e-05		306.783	1.52956e-05	357.023	8.93882e-06		241.019	2.4925e-05	368.791	1.6779e-05		324.531	2.1674e-05	402.945	1.18656e-05		236.837	1.9629e-05	312.618	2.33842e-05		321.064	1.17255e-05	461.113	8.62579e-06
	269.403	1.144e-05	244.987	1.64387e-05		308.353	1.11669e-05	358.949	6.76884e-06		242.379	1.81681e-05	370.715	1.23118e-05		326.316	1.53311e-05	405.146	9.03159e-06		238.135	1.37267e-05	314.344	1.77752e-05		322.974	8.9247e-06	463.82	6.60769e-06
	270.901	7.90717e-06	246.355	1.28017e-05		309.922	7.94383e-06	360.874	5.052e-06		243.739	1.28962e-05	372.64	8.8827e-06		328.101	1.02831e-05	407.346	6.76856e-06		239.434	9.32931e-06	316.07	1.33001e-05		324.884	6.68908e-06	466.527	4.99121e-06
	272.4	5.27606e-06	247.723	9.88399e-06		311.491	5.50623e-06	362.799	3.71594e-06		245.1	8.9144e-06	374.564	6.30082e-06		329.886	6.54002e-06	409.547	4.99441e-06		240.732	6.16022e-06	317.796	9.79595e-06		326.795	4.93678e-06	469.233	3.71748e-06
	273.899	3.39856e-06	249.091	7.56518e-06		313.061	3.71884e-06	364.725	2.69327e-06		246.46	6.00066e-06	376.489	4.39379e-06		331.67	3.94399e-06	411.747	3.62851e-06		242.031	3.95061e-06	319.522	7.10209e-06		328.705	3.58773e-06	471.94	2.73001e-06
	275.398	2.11336e-06	250.459	5.73978e-06		314.63	2.44731e-06	366.65	1.92332e-06		247.82	3.93353e-06	378.414	3.01185e-06		333.455	2.25524e-06	413.947	2.59554e-06		243.329	2.45994e-06	321.247	5.06844e-06		330.615	2.56738e-06	474.646	1.97671e-06
	276.897	1.26867e-06	251.826	4.31648e-06		316.2	1.56927e-06	368.575	1.35315e-06		249.18	2.51098e-06	380.338	2.0293e-06		335.24	1.22278e-06	416.148	1.82803e-06		244.627	1.48683e-06	322.973	3.56051e-06		332.525	1.80905e-06	477.353	1.41116e-06
	278.395	7.35225e-07	253.194	3.21733e-06		317.769	9.80473e-07	370.501	9.3785e-07		250.541	1.56092e-06	382.263	1.34383e-06		337.025	6.28638e-07	418.348	1.26763e-06		245.926	8.72114e-07	324.699	2.46206e-06		334.436	1.25516e-06	480.059	9.93239e-07

## Sheet: Suppl. Fig. S5
Human_NC [µm]	Human_C [µm]	Monkey_NC [µm]	Monkey_C [µm]	Pig_NC [µm]	Pig_C [µm]	Ferret_NC [µm]	Ferret_C [µm]	Rabbit_NC [µm]	Rabbit_C [µm]	Mouse_NC [µm]	Mouse_C [µm]			Column	Lower 95% CI [µm]	Upper 95% CI [µm]	25th Percentile [µm]	Median [µm]	75th Percentile [µm]	Lower Bound [µm]	Upper Bound [µm]
38.7237	39.2352	34.6829	33.9218	4.90773	41.8375	59.3053	96.7595	5.05611	33.4405	2.14143	9.5014			Human_NC	51.0509	55.8139	27.4884	46.7482	70.9816	-37.7514	136.221
39.0535	39.3171	34.7293	36.9813	7.36498	46.5774	44.4473	75.9682	5.51714	34.8726	3.80126	21.6682			Human_C	98.2253	110.586	68.4933	99.6042	136.075	-32.879	237.447
39.2114	39.5839	35.3373	37.0885	9.72283	48.8461	84.7675	93.6431	6.75458	38.7095	5.70136	35.9569			Monkey_NC	70.9501	77.6755	50.1275	61.7775	88.2646	-7.07819	145.47
39.2144	41.7406	35.4718	39.0322	12.5036	50.5552	69.609	141.614	8.62457	40.9913	7.03329	48.2348			Monkey_C	101.397	113.515	63.5913	96.1693	140.404	-51.6273	255.622
39.2407	43.4622	35.7723	39.1824	42.3044	67.6533	69.9047	51.1888	8.74317	41.1659	7.63733	48.5325			Pig_NC	89.5167	95.8455	73.1295	85.877	107.006	22.3146	157.821
39.3571	45.5405	35.8103	39.5238	43.0496	67.7539	106.526	48.6788	9.2457	42.1871	8.88695	57.2562			Pig_C	119.06	130.446	85.5212	114.684	151.486	-13.4262	250.433
39.7852	46.7054	36.2643	39.7024	45.845	69.0535	47.9553	73.5937	11.9241	42.5248	9.14354	58.3509			Ferret_NC	65.2215	69.5258	46.1332	62.6923	79.5693	-4.02094	129.723
40.0701	47.2667	36.3852	40.0154	48.7854	69.3013	74.9943	124.71	11.9573	42.645	9.46933	58.5156			Ferret_C	77.731	91.5946	60.46	75.9682	99.18	2.38011	157.26
40.1685	48.27	36.4316	41.2754	48.9571	69.5624	53.0112	49.2949	13.0846	42.8629	11.7214	60.4838			Rabbit_NC	66.0775	70.4412	47.8541	60.2604	81.3683	-2.41737	131.64
40.4823	48.3924	36.638	41.5553	49.544	70.1111	39.1297	87.7464	13.6478	44.8112	15.6977	64.4747			Rabbit_C	99.5669	115.306	66.1465	92.3518	134.019	-35.6629	235.829
40.5325	48.4293	36.8953	41.6366	50.2068	70.508	58.9635	89.9196	14.8385	45.7053	18.0353	64.7859			Mouse_NC	72.0318	85.1172	41.6458	69.5912	108.547	-58.7054	208.898
40.6619	48.6619	37.1829	42.3238	54.0958	70.9122	38.9209	97.873	15.3457	45.8503	20.6835	65.1903			Mouse_C	118.527	138.773	78.9266	107.361	161.838	-45.4407	286.205
40.6899	49.584	37.266	42.3355	55.0128	71.0837	71.0971	58.721	15.583	45.9151	22.97	65.577
40.7548	51.1183	37.2729	42.8858	56.044	71.4866	57.3858	166.456	15.6485	46.816	24.3227	68.8374
41.1468	54.3265	37.4642	42.9842	56.42	71.5381	41.3571	125.809	15.9433	48.337	24.6378	71.5122
41.1687	60.0252	37.4964	43.0481	56.7704	71.6124	42.8396	114.084	15.9698	48.3835	25.479	72.0418
41.1877	61.0818	38.5783	43.8442	57.1787	71.7392	55.3141	71.0907	17.036	49.3061	26.0835	73.4134
41.2298	63.2929	38.8606	44.392	57.7477	71.9347	45.0569	110.429	17.1332	49.8367	27.9179	73.5812
41.3746	63.7074	38.9276	44.6617	58.0048	72.4868	98.2518	79.4173	17.6155	50.1241	28.3342	73.7242
41.5776	64.398	38.9455	44.9148	58.3732	72.6907	38.967	115.382	17.6519	50.9919	28.4783	74.3207
41.5962	68.3646	39.0598	45.2099	58.6413	72.8131	47.7362	206.789	17.8962	51.8219	31.3293	74.3865
41.9659	69.0489	39.1122	45.5173	58.8786	73.1368	98.8665	154.812	18.2108	52.7171	42.2907	75.6323
42.1255	70.5413	39.2104	45.608	60.4249	73.8153	63.4898	165.05	18.2114	53.0613	42.3984	77.5229
42.3308	70.5873	39.3326	46.3823	60.4291	74.0122	54.234	198.617	18.2738	53.4308	46.2724	77.5424
42.3317	71.1038	39.3886	46.4489	60.486	74.2984	52.1086	142.75	18.2929	53.7527	47.2225	77.9383
42.9084	71.2719	39.404	46.7483	60.5432	74.4461	50.829	60.8858	18.7353	54.1547	47.8327	78.1885
42.9761	75.1899	39.6672	47.6375	61.0486	74.5826	84.6631	116.316	19.2031	55.5382	50.6114	78.3197
43.253	75.444	39.6991	48.4289	61.2143	74.6883	44.0402	96.1449	19.3971	55.8573	52.8832	78.9266
43.3939	76.2901	39.7026	48.5798	62.065	74.693	50.2397	147.433	19.5206	55.9202	53.5538	79.2904
43.4292	77.0612	39.7451	48.8969	64.1343	74.7974	52.6595	161.175	20.2547	56.1167	57.1333	80.3196
43.9202	78.4954	39.7609	49.8596	64.192	75.2961	44.4421	53.7572	20.4974	56.2118	60.0014	80.698
43.9728	80.6353	39.8129	50.381	64.6983	75.8919	77.1049	49.2231	20.7955	56.745	60.4684	82.3547
44.1517	81.4225	40.0433	50.9551	65.1945	76.1814	69.5495	89.9662	21.4314	56.816	61.1386	83.9618
44.3081	81.8846	40.2205	51.4425	65.8289	76.1875	196.139	120.419	22.2818	56.8999	62.0863	84.6462
44.3182	82.246	40.2346	52.7952	65.923	76.3298	65.1662	85.5351	22.6312	57.1324	63.28	84.6598
44.745	83.7959	40.2487	52.8548	65.9348	76.3985	61.3052	52.6645	22.6344	58.6099	64.0338	85.8174
44.7628	85.7883	40.3239	52.9974	66.2944	76.4987	97.8557	64.0628	24.0553	58.7088	64.8391	86.0134
44.9041	88.2166	40.4052	53.0927	66.2951	76.7	59.1837	93.6787	24.2145	58.7856	69.5937	86.0654
44.9989	91.3178	40.5645	53.2158	66.305	76.8678	39.8378	60.0342	24.785	58.8034	69.7393	86.5519
45.0896	92.1934	40.7981	53.5874	66.542	76.9725	82.4353	52.1604	26.4971	59.6642	70.4664	86.6727
45.5889	95.3349	40.8968	53.9754	66.7821	78.0714	76.5127	44.852	26.5961	61.3562	70.4952	87.6859
45.7025	96.746	40.9187	54.5073	66.807	78.6287	53.2398	50.4891	27.6289	61.8717	71.1531	87.9006
45.8557	100.826	41.1097	54.5863	66.9048	79.1473	65.474	34.7848	27.6364	62.6673	72.8086	88.6787
46.2264	103.81	41.2772	54.8163	66.9756	79.4068	40.4745	57.8616	29.6326	62.7513	73.1688	89.9773
46.2451	105.462	41.3009	55.0242	67.2537	80.0988	52.4697	34.3204	30.5045	63.297	73.947	90.6019
46.2719	108.807	41.4331	55.068	67.2743	80.3979	61.1436	71.494	30.6073	63.8359	75.9322	90.9239
46.6041	109.139	41.4911	55.299	67.6564	80.6297	93.7548	105.084	31.36	63.9315	76.621	91.3135
46.7482	111.487	41.6193	55.491	67.7157	80.7919	62.0901	28.4443	31.9227	65.3357	77.73	91.9751
47.0323	114.836	41.7582	55.8819	67.7274	81.3473	192.374	38.4383	32.0254	65.6171	77.8926	92.4363
47.243	116.478	41.8108	55.9521	67.8314	81.6062	43.7411	54.9694	32.0954	66.0297	78.0974	92.8739
47.4484	123.507	41.9951	55.9612	67.9901	81.7593	55.1202	31.8137	32.1517	66.4967	78.0986	94.2744
47.5728	132.267	42.1108	56.133	68.16	81.8586	42.3757	27.243	32.3079	66.5428	78.1395	94.5305
48.2668	133.022	42.1593	56.2186	68.2252	82.2383	89	31.8088	32.449	66.7088	80.2048	94.9209
48.4455	136.352	42.2262	56.2578	68.2655	82.5941	51.5064	36.4549	32.6366	67.7849	80.3081	96.8268
48.5827	140.727	42.2978	56.3644	68.281	82.7485	105.7	28.2282	33.816	69.1907	80.3425	97.0429
49.2075	142.081	42.3655	56.4105	68.3097	83.0601	87.4679	37.9323	34.4666	69.726	80.3543	98.0119
49.3982	144.346	42.4014	56.6035	68.7839	83.6676	94.6161	38.6168	34.6577	70.0744	82.3509	98.5532
49.4407	147.338	42.7103	56.9571	68.8249	83.7313	81.2193	54.0874	34.6581	70.1721	83.8791	98.6008
49.5941	159.517	42.7525	57.0524	68.9179	83.8623	76.5447	89.8982	34.8209	70.6217	84.4929	100.208
49.6603	161.317	42.7619	57.0874	69.1658	84.3881	46.7838	130.615	34.8386	70.6251	87.1141	100.41
49.8677	162.018	43.1423	57.3657	69.2327	84.4341	45.7837	28.9737	34.9549	70.8115	87.7182	100.609
50.0307	170.524	43.2894	58.5548	69.2517	84.48	39.1436	44.4467	35.0067	71.6947	87.8826	102.205
50.0312	172.417	43.2965	58.6771	69.3443	84.4996	63.793	53.9957	35.0118	73.1191	92.3302	102.883
50.2091	173.473	43.5944	59.2609	69.4823	84.8244	59.9867	63.0658	35.3591	73.1196	92.4695	105.281
50.91	177.093	43.5989	59.2924	69.4928	84.8345	46.9111	192.234	35.3628	73.3214	92.9798	105.447
51.3825	178.368	43.6041	59.7092	69.6144	85.0529	41.9203	69.375	35.5093	73.713	93.2214	106.253
51.5886	180.531	43.6331	59.9465	69.8994	85.0714	199.741	283.476	36.0642	73.7847	93.5836	106.497
52.106	184.144	43.7497	60.1212	69.9125	85.1336	86.9252	22.4839	36.1335	75.0839	99.2533	108.953
52.3654	187.12	43.8541	60.5098	70.0761	85.2145	45.1144	89.0067	36.2472	75.7626	99.635	110.678
52.7121	187.359	43.9772	60.5788	70.2905	85.4936	44.56	83.3112	36.388	76.7742	100.552	110.759
53.0118	187.763	44.0185	60.7863	71.1614	85.5212	82.2178	104.374	36.6753	77.0622	105.644	112.127
53.035	188.905	44.0382	61.2184	71.1903	87.1677	67.5377	43.6849	36.9157	77.1811	105.914	112.87
53.0792	192.851	44.2397	61.7569	71.2128	87.4382	83.1549	79.9175	37.4567	77.2566	107.732	115.26
53.0812	197.741	44.2488	62.0775	71.2266	87.5629	39.1416	66.7689	37.4756	77.5645	108.302	115.262
53.2919	211.094	44.4669	62.1401	71.2991	87.6354	75.5171	116.045	37.584	77.9767	108.628	115.401
53.5363	24.7198	44.5825	63.0291	71.5286	87.7304	78.3542	161.196	37.6105	78.9972	109.205	115.966
54.7119	25.6558	45.0043	63.489	71.5422	88.1773	94.4902	76.7582	37.7656	79.1623	109.615	116.581
54.7343	34.3022	45.0835	63.6254	71.572	88.7333	87.9206	75.7771	37.8891	79.6002	109.879	117.976
54.949	36.5892	45.1987	63.7689	71.956	88.8252	42.3053	74.2119	37.9795	81.1972	110.413	120.923
55.3086	38.3064	45.4735	63.7743	72.3795	89.0906	53.6508	103.627	38.016	81.9099	112.661	121.544
56.1059	38.556	45.5134	63.9292	72.7911	89.1073	54.0544	64.4445	38.0466	82.781	112.939	122.993
56.1475	39.5472	45.5403	64.3601	72.7959	89.48	60.1726	79.7963	38.3289	82.8846	114.208	125.137
56.152	41.2913	45.5538	64.6529	72.8483	89.6163	118.138	73.1674	38.3621	83.4172	115.192	125.333
56.3926	45.831	45.8479	65.6578	72.862	89.9094	71.9761	64.4817	38.6667	83.4486	115.328	126.486
56.5983	61.6093	46.0348	65.7989	73.0448	90.3681	69.9543	86.7502	38.6821	83.6414	115.767	128.119
56.6099	62.4382	46.152	66.6279	73.1577	90.6068	72.7142	62.9026	38.8039	83.6471	116.827	131.683
56.7536	63.5753	46.3826	66.6341	73.503	91.0472	52.6316	70.432	38.8318	83.733	117.864	133.377
56.8438	66.9044	46.6793	66.9452	74.1978	91.0744	50.1288	74.9627	38.9681	85.7211	117.963	133.466
56.8584	68.0895	46.7271	67.5791	74.2999	91.1075	39.35	65.2225	39.0009	85.9089	118.148	133.67
57.6186	68.8793	46.8685	68.0213	74.6934	92.1351	56.07	86.0384	39.1047	86.1893	119.28	134.03
57.9564	72.138	46.8697	68.2974	74.9956	92.2003	69.7254	74.8531	39.1981	86.217	125.106	135.613
58.9181	76.06	47.039	68.6364	75.0715	92.229	43.108	88.1745	39.2093	87.3501	125.211	136.546
58.9978	78.7549	47.2262	68.729	75.1888	92.2862	39.4796	67.0642	39.3965	87.4054	128.765	137.879
59.3886	79.9327	47.3193	68.9782	75.3309	92.5478	60.3949	115.467	39.4187	88.2773	129.709	139.157
59.4657	85.2536	47.471	69.0071	75.3364	93.1721	39.4285	62.1391	39.4284	88.5687	131.817	143.197
59.7094	93.0859	47.5667	69.1293	75.476	93.7823	101.454	74.5235	39.4598	90.9506	134.604	144.097
59.8139	93.994	47.684	69.6879	75.4964	94.687	40.4209	87.734	39.4781	90.9822	138.111	148.293
59.8482	96.9967	47.9495	69.9589	75.5894	95.1104	55.8732	71.8888	39.5419	92.241	141.389	148.321
60.0259	97.6128	48.0195	70.0214	75.6425	95.2823	40.4924	79.7209	39.7121	92.3247	146.579	151.441
60.0358	100.981	48.2373	70.0547	75.7684	95.6282	41.2842	109.18	39.7749	92.379	147.528	152.922
60.4562	116.325	48.2909	71.5509	75.9691	95.7533	55.8146	135.31	39.8209	92.476	150.466	154.012
61.1137	117.782	48.4564	71.8109	76.067	96.3318	43.0983	91.3242	39.8237	94.0946	155.207	155.012
61.8046	119.632	48.4924	72.0923	76.1212	97.1806	47.7682	74.9789	39.9165	94.3499	158.516	155.495
62.2464	120.983	48.9581	73.5392	76.2237	97.5084	40.2336	89.1497	39.9303	95.4563	160.13	156.877
62.6713	121.758	49.1444	73.7257	76.4858	98.1347	39.7516	62.711	40.0643	99.8318	166.473	161.838
63.8438	123.631	49.1731	74.7496	76.9502	99.0387	102.681	74.7358	40.1608	100.342	167.96	163.91
64.0264	127.826	49.1888	75.1387	77.1141	99.6399	47.0503	90.1126	40.1706	100.731	169.129	165.112
64.2434	128.755	49.2095	75.3928	77.2012	99.9265	71.7063	88.1893	40.311	101.083	169.383	166.593
64.5331	129.029	49.2521	76.0912	77.2468	100.512	45.3669	63.0544	40.3118	102.145	171.762	166.997
64.9921	129.448	49.5722	77.0662	77.454	100.658	103.78	66.1708	40.3827	103.487	171.824	168.521
65.3074	129.759	49.608	77.683	77.8082	101.984	74.1352	132.536	40.4332	103.645	172.455	168.722
65.3477	131.806	49.9372	78.1562	77.8434	102.366	48.7491	91.4424	40.6201	104.412	181.357	169.918
65.557	137.194	49.9731	78.4341	77.8789	102.692	40.7795	68.565	40.6461	104.591	183.026	171.013
65.7589	138.39	50.0366	79.6307	77.9577	103.22	51.4273	89.286	40.8114	105.464	184.139	173.618
65.881	147.99	50.0992	79.9065	78.1504	104.454	58.3418	64.9384	41.068	105.739	201.325	180.255
66.0109	148.322	50.1207	80.006	78.3308	104.705	76.0367	73.4545	41.1613	108.493	212.451	180.719
66.146	152.093	50.1298	80.0726	78.4709	105.208	86.0006	58.9251	41.1699	108.516	220.61	182.129
66.2068	162.685	50.3765	80.3933	78.5085	105.343	53.0635	47.9338	41.1921	109.467	233.249	183.521
66.2267	165.889	50.4747	80.6748	78.6446	105.353	39.6274	100.487	41.378	109.985	256.71	186.169
66.2767	23.0791	50.681	81.2043	79.4587	105.379	88.0537	121.243	41.382	110.48	288.369	186.427
66.3951	28.0263	50.8378	81.2056	79.7155	105.558	63.1547	61.5611	41.4992	112.676	67.0964	186.932
66.579	28.1654	50.9942	82.0983	79.7482	105.804	46.8781	87.545	41.6283	113.464	1.27958	187.05
66.6306	39.5982	51.1407	82.5788	79.7648	106.079	38.7458	87.9022	41.7765	113.953	49.9559	200.315
67.2436	43.3921	51.1773	82.9297	80.1333	106.316	42.3786	61.458	41.7985	115.226	0.363609	201.719
67.3192	46.1203	51.2206	83.9448	80.2064	106.459	152.064	110.533	41.825	115.379	83.7907	205.013
67.7261	47.1048	51.2382	84.163	80.5306	106.549	90.2919	80.1403	41.8473	115.969	114.679	207.652
68.2545	49.7989	51.34	84.1847	80.836	106.77	182.768	81.1792	41.8811	116.237	60.7661	208.395
69.7969	54.1369	51.3518	84.6629	80.8873	107.067	98.5365	106.249	41.8889	116.379	69.5888	219.644
70.0473	58.4135	51.4034	84.7056	81.0942	107.33	49.556	142.61	41.9433	116.56	47.5027	225.111
70.6406	64.999	51.5051	84.9392	81.2221	107.593	41.2023	44.9263	42.099	117.443	120.649	228.961
70.6863	65.2899	51.5876	85.4159	81.3185	107.888	43.0308	79.2148	42.129	117.79	116.249	234.324
70.844	70.7234	51.6853	85.5291	81.3902	108.864	38.726		42.242	121.193	74.3378	235.92
71.1066	73.304	51.6924	85.555	81.3972	109.495	46.4107		42.3499	121.641	72.6647	245.953
71.7896	75.701	51.7276	85.7837	81.7668	109.804	83.3537		42.4699	123.433	76.288	261.742
72.3321	75.7275	51.7428	85.8462	81.8921	110.454	49.3685		42.4804	123.734	89.0777	265.458
72.5188	79.6995	51.7501	85.99	81.9006	110.579	47.7342		42.5238	124.501	79.4803	266.407
73.0646	80.7862	51.7729	86.0673	81.9509	112.117	163.075		42.6315	125.842	124.324	275.835
73.5821	81.1643	51.7779	86.2627	81.9887	113.408	70.9225		42.6335	126.289	156.4	290.123
75.3678	90.3397	51.8474	86.7604	82.0863	113.928	44.6588		42.6537	127.085	121.79	298.115
75.4446	93.0165	51.9767	86.8367	82.1915	114.597	104.191		42.7961	127.642	47.7194	305.579
78.3583	94.8933	51.9875	87.0318	82.2259	114.684	53.6957		42.817	128.049	184.91	331.599
78.6677	97.2774	52.0554	88.1254	82.4392	114.689	122.825		42.8192	128.475	52.5067	333.324
79.3755	97.3384	52.3408	89.1982	82.5233	115.768	46.6901		42.824	128.534	162.598	339.686
80.4858	98.3824	52.4269	89.7508	82.7259	115.789	53.2192		42.8683	129.676	88.8552	345.89
80.6963	101.694	52.4292	89.8494	82.865	116.618	50.4871		42.9074	132.26	48.4076	357.177
81.0824	104.59	52.5996	90.1086	82.9758	117.376	93.4465		42.9131	132.293	86.4866	372.891
81.2526	107.885	52.6569	92.5151	83.0466	117.9	71.7198		43.0183	132.862	44.8419	412.02
81.7832	108.194	52.6593	92.7983	83.0756	118.324	77.8422		43.1776	133.681	83.9367	236.085
82.6024	111.335	52.8335	93.1982	83.3527	118.637	63.9282		43.2748	134.132	52.9353	90.8482
83.1791	112.015	52.9477	94.1657	83.5041	118.946	70.4655		43.2881	134.877	45.7417	40.2767
84.6155	112.679	52.984	94.1916	83.7	119.739	115.731		43.5174	135.621	52.2887	83.5986
85.8296	117.669	53.0022	94.4814	83.8622	119.74	51.4121		43.5318	136.665	41.069	242.49
86.2851	121.86	53.0287	95.1732	83.8844	120.275	42.6448		43.7562	137.336	74.9232	167.264
86.5463	126.661	53.065	95.8867	84.4417	120.42	53.4245		43.8015	137.859	46.5147	119.424
87.5024	130.26	53.1423	96.4519	84.5941	120.53	96.9793		43.8143	140.224	64.0935	59.6237
87.7158	131.724	53.3656	96.5479	84.9296	121.894	137.476		43.8518	140.413	34.4316	65.0106
88.1449	131.963	53.4194	96.7299	85.0601	123.386	105.28		44.0145	140.83	37.1684	56.0567
88.3687	135.244	53.489	96.927	85.0658	123.76	137.484		44.2202	142.542	49.0978	98.3607
89.4929	138.901	53.5482	97.9708	85.0943	123.847	41.7234		44.2269	142.57	58.3302	85.6759
90.3091	140.522	53.5733	98.4889	85.1272	123.927	182.516		44.6215	143.208	54.6869	94.9549
91.7906	142.221	53.6218	99.0956	85.1515	124.164	69.9339		44.6275	143.429	131.065	54.469
92.0877	143.689	53.857	99.2919	85.1941	124.951	51.9915		44.706	143.859	52.5786	126.033
92.308	143.958	53.984	99.478	85.2436	125.631	49.9385		44.75	144.803	60.0471	95.7812
92.498	144.196	54.0201	99.5876	85.33	125.895	50.5437		44.7646	146.224	52.227	148.897
93.1981	145.749	54.0617	100.154	85.4095	125.907	39.1761		44.8023	146.888	30.4917	50.6893
94.239	146.859	54.1598	101.009	85.7323	126.002	66.6298		44.8413	150.904	41.0166	80.6477
94.757	148.416	54.2528	101.726	85.7661	126.034	40.2844		44.8667	151.411	75.7529	74.5259
95.2936	148.467	54.284	102.118	85.8	128.395	51.5336		45.0388	151.488	36.0325	59.996
99.3228	149.045	54.6596	102.331	85.8233	128.632	42.0564		45.0789	152.804	23.429	129.584
100.924	167.875	54.9052	102.332	85.8524	128.71	60.0302		45.3183	152.915	47.6789	120.16
101.133	173.477	55.0131	102.469	85.9017	128.898	63.6162		45.3765	160.379	41.5183	42.1095
101.607	173.607	55.3041	103.048	86.0901	129.395	56.3595		45.4042	161.729	55.8887	43.2521
102.136	178.206	55.3544	103.177	86.2843	129.993	60.9071		45.4197	162.293	34.896	60.5083
102.179	179.088	55.3776	103.516	86.736	130.849	81.2592		45.457	165.331	32.3983	138.771
102.958	183.023	55.3846	104.529	86.8126	131.392	40.727		45.6395	165.413	35.7445	156.926
103.579	199.669	55.3893	104.597	86.8535	131.498	78.2847		45.6608	166.288	40.0723	68.0177
105.038	62.6121	55.4846	104.605	87.1571	131.977	109.707		45.6805	167.298	37.7786	106.425
106.314	64.5172	55.5361	104.864	87.4096	132.516	45.9977		45.7291	171.735	42.0285	183.999
107.792	66.3115	55.726	105.088	87.5387	132.626	73.477		45.8177	190.905	29.6123	57.1051
108.552	66.3522	55.818	106.112	87.5397	133.556	49.9996		45.8658	191.216	73.5697	156.433
109.909	67.0319	55.9817	108.557	87.6053	133.892	93.4414		45.9585	201.545	81.5105	78.7077
109.918	76.4637	56.0378	109.03	88.1362	134.791	55.1516		45.9866	203.744	104.149	54.5854
110.003	76.7277	56.0582	109.457	88.2519	137.126	48.9591		46.0149	204.489	38.7985	27.7966
111.922	87.2404	56.4618	109.684	88.7468	137.883	39.8045		46.0376	204.577	59.2665	117.84
112.732	91.7538	56.4625	110.253	88.826	138.413	53.6869		46.0431	204.846	80.8538	52.2829
114.734	96.2551	56.545	110.334	88.8784	138.636	44.2522		46.0641	205.522	58.8456	73.6598
115.662	97.2128	56.5731	110.589	89.3806	139.011	224.101		46.0738	205.748	61.0725	189.7
116.051	97.972	56.6123	110.668	89.462	139.066	63.4288		46.2135	219.106	37.6763	116.779
116.488	101.84	56.6358	111.763	89.5743	139.29	57.5249		46.2267	219.859	38.928	51.4061
116.713	103.132	56.6423	113.594	89.5975	140.203	116.641		46.2291	232.393	60.9791	222.198
116.727	107.372	56.7872	113.8	89.8759	140.296	70.6708		46.2416	236.907	48.0776	94.1724
117.978	108.369	56.8421	113.855	89.9176	140.943	184.599		46.2759	238.141	55.1963	61.1932
121.416	109.913	56.9095	114.28	90.3736	141	112.786		46.2892	246.283	38.0081	49.4196
122.634	116.895	56.9192	114.405	90.5232	141.307	99.9209		46.361	262.588	102.963	61.2496
123.215	118.044	56.947	114.436	90.564	141.468	58.9731		46.383	272.918	43.0944	199.639
128.269	119.594	57.204	114.584	90.7367	142.315	55.6506		46.5139	299.297	47.5729	107.361
129.122	126.71	57.2233	115.151	90.7753	143.092	93.7755		46.585	308.37	35.4042	127.904
134.384	131.413	57.3713	115.272	91.1998	143.523	98.0519		46.6137	365.376	55.3203
135.566	131.997	57.3957	115.798	91.782	143.696	46.5336		46.628		95.5398
140.179	132.598	57.724	115.998	92.4765	143.781	51.0519		46.66		50.433
141.162	133.302	57.7305	116.54	92.5131	144.002	39.4193		46.7319		28.444
142.642	152.286	57.8291	117.54	92.5308	144.553	39.1642		46.7329		28.1682
143.234	175.412	57.9488	117.618	92.8149	145.539	123.913		46.8944		53.4258
143.29	178.044	58.078	118.561	93.4651	146.275	38.64		46.9226		32.4212
158.752	191.774	58.3124	118.694	93.6134	146.288	55.3078		46.9741		40.1799
164.488	210.982	58.4019	119.768	93.6464	147.825	41.0812		47.009		76.0718
198.748		58.4383	120.478	93.7748	149.173	103.205		47.0428		129.228
254.443		58.4553	121.259	93.8284	149.289	51.6477		47.1251		54.9512
4.1963		58.5958	121.78	94.3769	150.671	90.3671		47.1442		25.1428
5.16654		58.7229	121.849	94.3981	150.718	83.2917		47.1863		31.9571
5.95928		58.7926	122.172	94.4288	151.486	66.3459		47.2294		66.9797
6.48727		59.0592	123.006	94.6654	151.752	61.3569		47.2295		45.5059
6.79702		59.0962	123.127	95.2414	151.86	60.5072		47.3106		27.9797
6.84912		59.1392	125.114	95.5442	152.547	123.231		47.3432		32.3047
6.89616		59.1577	127.425	95.8776	154.019	39.2726		47.349		73.2229
7.06214		59.1821	127.919	95.9429	154.15	68.095		47.3557		31.3814
8.87727		59.3882	129.838	96.163	155.162	82.1114		47.3773		28.2435
8.90674		59.4023	130.071	96.4554	155.998	46.4496		47.4101		47.3459
9.41982		59.7192	130.224	96.6117	158.572	51.9072		47.537		54.7767
10.3218		59.7335	130.543	96.7786	158.933	139.519		47.5682		37.8392
10.5722		60.2037	131.424	97.0472	159.546	54.4481		47.6188		24.0466
10.5781		60.3648	131.966	97.0896	162.535	86.7272		47.6201		39.0301
10.5938		60.4601	133.511	97.1709	162.846	55.2143		47.6487		41.1597
11.0904		60.4665	133.656	97.6787	162.874	124.364		47.6812		61.0133
11.2063		60.4775	135.009	97.888	163.103	67.9927		47.7559		39.5381
11.4285		60.6223	136.188	97.988	163.111	57.6573		47.7582		35.6254
11.5536		60.7354	136.367	98.0809	164.189	105.985		47.8138		122.166
11.8021		61.1437	137.203	98.237	164.409	75.3301		47.8424		49.2457
11.8786		61.1466	137.797	98.6616	166.313	104.92		47.8657		72.845
12.0881		61.3271	138.518	99.0097	166.394	80.8637		47.8875		213.575
12.1243		61.4523	139.871	99.156	166.43	84.4227		47.9253
12.4006		61.6947	142.002	99.2283	167.943	67.4145		47.9611
12.4349		61.8602	142.115	99.6103	168.256	54.9775		48.0306
12.4891		61.9947	144.214	99.688	169.49	53.1394		48.0947
12.6077		62.4868	146.412	100.499	171.217	46.4327		48.2981
12.7179		62.5705	148.693	101.051	171.268	95.7164		48.3003
13.0004		62.6019	148.721	101.056	171.851	66.5311		48.391
13.1621		62.7617	149.122	101.08	173.65	79.9646		48.5065
13.2923		62.7936	149.576	101.27	175.083	102.377		48.6227
13.3549		62.8812	149.608	102.842	175.625	84.344		48.6558
13.4197		62.9243	150.209	102.887	175.931	89.8255		48.7212
13.5495		62.9341	150.433	103.192	176.914	64.5382		48.7543
13.8016		63.1467	150.512	103.832	177.947	113.52		48.7723
13.8685		63.1674	152.808	104.071	178.533	71.406		48.8555
14.0632		63.3834	154.34	104.354	180.467	53.7585		48.9409
14.5723		63.5129	154.477	104.604	181.977	44.8981		48.9574
14.5883		63.5463	154.567	104.615	182.613	70.0905		49.0249
15.2477		63.6581	156.747	104.645	185.143	42.8372		49.0632
15.6872		63.7638	157.272	105.887	185.403	81.8079		49.1707
16.1154		64.159	158.491	105.943	187.026	71.06		49.1802
16.1262		64.212	159.146	105.971	189.3	38.8687		49.1922
16.5005		64.4814	159.877	106.179	190.193	107.726		49.1974
16.5427		64.5324	160.174	106.759	190.541	60.6559		49.2021
16.8256		64.6981	160.324	106.821	192.044	82.329		49.2103
17.1978		64.9787	160.519	106.944	192.48	44.2235		49.2476
17.519		64.9826	160.647	107.192	194.759	48.5491		49.3572
17.7818		65.1627	162.807	107.438	195.05	67.5749		49.4076
17.9807		65.1776	163.025	107.528	196.365	214.824		49.414
18.0546		65.2931	164.332	107.61	196.518	118.254		49.5953
18.183		65.4202	164.4	108.452	198.129	171.963		49.6195
18.5705		65.4614	165.193	108.719	198.702	156.761		49.6244
18.6691		65.8455	166.003	109.316	199.102	135.757		49.6408
18.719		65.8756	167.674	110.738	200.065	42.1876		49.6759
19.071		66.2798	167.966	110.917	200.418	57.5427		49.7227
19.1101		66.5408	169.479	111.496	205.392	50.1867		49.7681
19.2473		66.5724	169.716	112.715	205.631	161.488		49.8035
19.4324		67.1008	170.414	112.846	205.996	69.9866		49.8472
19.9988		67.2509	170.945	113.051	206.671	67.2799		49.8519
20.0159		67.3522	171.671	113.183	208.305	106.854		49.8749
20.5066		67.7263	174.56	113.702	211.967	90.1372		49.892
21.133		67.7687	176.318	113.748	214.138	50.5495		49.9183
21.1394		67.8103	176.978	114.016	214.405	57.985		49.9201
21.1965		67.8231	177.07	114.101	217.691	73.1343		49.9517
21.3061		67.9755	177.323	114.597	234.497	80.6692		49.9862
21.3857		67.9847	178.227	114.906	245.755	50.6485		50.0321
21.8461		67.9975	178.278	115.697	254.749	76.6933		50.0737
22.271		68.26	179.193	116.061	266.159	48.1136		50.0848
22.5975		68.2738	180.138	116.154	271.082	59.1634		50.094
22.8135		68.3887	185.065	116.366	325.452	45.4312		50.1003
22.8338		68.4741	185.081	116.527	332.22	77.9955		50.1614
22.8518		69.2573	186.319	116.756	339.694	60.2667		50.1954
23.3035		69.641	186.828	116.83		42.4893		50.1961
23.4604		69.6558	187.029	117.096		79.0394		50.3005
23.6811		69.685	187.675	117.772		46.1783		50.3335
23.6855		69.708	196.587	117.883		53.1006		50.337
23.8143		69.7103	196.627	118.35		44.09		50.4011
23.891		69.7841	199.608	118.926		76.266		50.4039
24.1458		69.9275	200.505	119.044		56.7756		50.4524
24.2664		69.9589	201.157	119.25		46.6453		50.4803
24.3074		70.1666	206.448	119.363		48.2		50.4824
24.397		70.2646	207.902	119.619		62.8211		50.6035
24.7285		70.3468	208.213	120.874		51.0815		50.6232
24.8335		70.3696	209.13	122.342		71.4136		50.6478
24.8516		70.3766	212.929	122.665		39.4815		50.8625
24.9299		71.018	216.721	122.806		85.2749		50.8669
24.9457		71.094	218.864	123.706		122.765		50.9732
25.0373		71.1173	224.003	124.022		40.1934		51.007
25.3905		71.8522	224.412	125.408		108.206		51.0562
25.4092		72.1778	225.372	125.957		136.679		51.0961
25.5475		72.545	232.855	126.395		40.2482		51.1161
25.6382		72.5832	234.251	126.965		40.9815		51.1685
25.9211		73.1375	235.182	127.195		116.119		51.1883
26.0293		73.1534	247.047	127.894		50.8186		51.2408
26.1841		73.2647	247.224	128.929		47.9394		51.2991
26.274		73.4544	254.205	131.188		143.002		51.3777
26.3538		73.7081	301.735	131.305		46.8498		51.4327
26.6752		73.8614	302.845	131.84		97.4162		51.5036
26.9019		73.8919	323.936	132.027		40.7924		51.5715
26.9677		74.08		132.198		171.713		51.6064
27.1247		74.1139		132.57		107.279		51.6095
27.2062		75.3638		134.931		52.8199		51.6608
27.2463		75.5058		135.297		56.9299		51.6778
27.7298		75.7711		135.507		113.407		51.6962
28.1443		76.14		136.197		61.2744		51.7081
28.2134		76.1483		137.016		169.926		51.7228
29.1273		77.6747		138.4		111.969		51.7397
29.5553		77.9943		139.468		103.212		51.759
30.0165		78.0106		141.093		72.0704		51.859
30.0738		78.1957		141.72		84.6903		51.9247
30.0783		78.3428		142.569		150.454		51.9362
30.4303		78.4494		144.239		70.3878		51.9369
30.5092		78.5057		144.664		169.695		51.9671
30.5654		78.5709		151.37		168.11		51.9748
30.7717		79.0399		152.81		40.5887		51.9863
31.4736		79.6261		156.6		121.554		52.0752
31.8358		79.8178		157.561		108.981		52.1203
32.2252		79.9065		157.919		69.6963		52.1606
32.334		80.2569		158.316		49.4797		52.1704
32.4516		80.3988		160.668		61.9761		52.1928
33.3031		80.6901		162.944		51.8136		52.246
33.6166		80.8133		164.159		56.9365		52.2565
33.7226		81.5723		164.529		85.1113		52.2704
33.8361		81.8563		172.463		40.636		52.2794
34.097		82.3027		176.249		68.6125		52.3849
34.1724		82.3112		185.564		143.846		52.4387
34.4403		82.9637		187.297		84.5547		52.4562
34.5857		82.9881		188.606		60.2667		52.5618
34.8717		83.572		188.68		140.073		52.59
34.9547		84.8947		189.055		158.996		52.609
35.0054		85.4803		225.488		43.3892		52.6131
35.2137		85.5468				105.197		52.6286
35.4053		86.341				38.4807		52.6763
35.5097		86.8718				60.0565		52.6803
35.818		87.0311				47.2926		52.6887
35.9578		87.5266				219.117		52.7141
36.007		88.1261				56.1461		52.7671
36.2831		88.1564				39.692		52.8381
37.3248		88.2458				61.8707		52.8579
37.8051		88.3211				91.9701		52.8596
38.1429		88.406				42.4008		52.9527
38.2496		88.4729				79.0169		52.9694
38.4825		89.0174				41.5621		52.9873
38.5626		89.3978				48.2211		53.0982
38.6413		89.7661				24.5566		53.0993
38.7074		89.9636				42.5021		53.118
38.7576		90.2849				134.735		53.2112
38.8304		90.9614				59.8539		53.379
39.6409		91.2052				36.0942		53.5392
39.808		91.2862				39.1539		53.5427
40.0657		91.401				32.3312		53.5435
40.7024		91.5947				30.13		53.6339
40.9		91.6612				31.1631		53.7305
41.0171		92.9416				47.1732		53.7444
41.1258		93.8308				58.9216		53.8419
41.4468		94.0124				67.1189		53.928
41.5349		94.2594				48.9217		53.9944
42.1731		94.3236				39.3395		54.0889
42.49		94.9661				45.6215		54.1496
42.6615		95.8446				29.4632		54.1614
42.9474		95.8727				27.8779		54.2277
43.0758		96.6181				56.886		54.2762
43.0794		96.6349				42.5399		54.2959
43.2856		96.7031				49.4048		54.3156
43.4474		97.0874				45.7948		54.3865
43.6367		98.1168				52.6892		54.4134
43.6682		99.462				48.7572		54.5469
43.7709		100.092				35.4358		54.5842
44.3452		100.274				28.4373		54.7048
44.4391		100.507				47.5632		54.709
45.0545		100.818				33.3773		54.9893
45.1933		100.902				50.5179		55.0676
46.1675		100.95				61.1449		55.1587
46.1742		101.376				25.8996		55.1858
48.1567		102.46				27.8056		55.2386
49.2152		103.493				38.8076		55.2462
49.4548		104.008				39.2365		55.2754
49.5111		104.699				102.048		55.6111
49.5412		105.13				54.9138		55.8349
50.0189		105.547				41.5208		55.9145
50.0798		105.953				53.9489		55.9189
50.1595		107.083				25.9223		55.9264
51.5803		109.613				52.5513		55.952
51.7327		109.686				49.5481		56.1025
51.8154		109.717				28.3459		56.1191
51.8715		109.84				159.074		56.1441
51.9212		110.844				43.2076		56.1764
52.1042		110.99				57.7616		56.1768
53.57		112.034				29.2616		56.2283
54.0151		112.565				50.0503		56.2686
54.1748		112.752				34.3168		56.3064
54.2308		112.876				50.8757		56.4488
54.2527		114.22				36.8313		56.4524
54.3064		116.18				83.8152		56.5496
55.0957		117.556				33.6708		56.5545
55.8672		118.027				60.7352		56.6356
55.9553		118.319				33.1836		56.7662
56.3879		119.436				37.2966		56.8438
56.5626		119.63				28.6509		56.871
57.2138		123.309				51.7008		56.9505
57.4125		123.453				36.5716		56.9558
57.468		123.947				41.455		57.0389
58.5524		124.457				68.5937		57.0651
58.6693		124.811				33.2711		57.0826
59.034		125.399				40.6352		57.093
59.3555		126.177				40.1839		57.1556
59.6015		126.187				60.925		57.3226
62.4741		127.025				29.8396		57.4321
63.676		127.744				36.6471		57.4943
63.7791		128.464				29.1542		57.5524
64.9227		129.234				76.0538		57.6467
65.4062		129.653				31.8471		57.7257
66.2357		130.439				46.6254		57.8203
66.8717		132.155				31.969		57.8597
68.0602		132.239				46.4409		57.9266
68.977		132.529				81.9611		57.9478
69.4508		132.544				26.6583		57.9533
71.1094		132.809				37.2458		58.0064
71.7868		133.244				36.6233		58.0298
72.2639		133.355				30.2266		58.2006
74.1393		133.578				28.7814		58.2181
74.6189		138.041				45.5809		58.292
74.689		138.539				69.9723		58.3961
75.0435		139.1				193.872		58.3988
75.3787		139.569				35.806		58.4772
76.1099		139.588				45.4506		58.5083
77.201		141.552				59.5141		58.7467
79.2545		141.65				47.8027		58.8329
79.4652		146.715				55.9848		58.9144
80.7196		146.785				23.9469		58.9597
81.3998		147.515				114.497		58.9711
81.6265		147.997				88.3064		59.1641
83.2682		149.5				41.122		59.2373
83.4823		150.082				32.986		59.3199
85.2847		150.657				76.4477		59.3648
85.3658		151.629				67.192		59.4207
85.3982		155.969				55.5146		59.4873
85.6713		156.913				140.257		59.5587
86.7214		159.873				59.7298		59.651
87.1306		162.697				28.856		59.811
88.6646		165.861				39.3959		59.8427
88.7164		170.249				29.5316		59.8453
88.9376		173.621				36.4239		59.8881
89.0382		177.578				75.7506		59.9828
90.9629		179.665				80.2463		60.0411
91.7997		185.62				34.2		60.1931
92.5737		188.351				25.7147		60.2604
93.1777		190.091				125.931		60.3129
93.2881		204.773				61.3437		60.3224
93.7272		207.102				35.417		60.332
97.9525		210.139				39.4237		60.443
100.249		210.544				39.8142		60.4676
100.364		218.088				31.2714		60.5833
100.586		224.418				27.7495		60.7107
100.589		288.544				49.3694		60.7212
104.719						54.3288		60.8688
104.849						48.5159		60.8779
108.593						29.7183		60.9113
110.082						47.0922		60.9918
110.824						47.6781		61.0632
112.01						42.0321		61.1371
112.045						28.8295		61.139
113.903						44.4722		61.458
116.305						39.91		61.5242
116.785						49.7926		61.6316
122.001						60.8508		61.6582
125.067						30.624		61.7178
147.267						31.1453		61.748
147.707						31.3727		61.7887
154.744						99.4156		61.8267
13.8847						90.2017		61.9111
31.8114						28.5906		62.12
59.0387						34.6457		62.2066
63.029						33.2667		62.2651
36.61						29.9483		62.3858
57.7408						30.326		62.3918
32.6604						33.8961		62.5588
29.4381						67.5132		62.7141
38.0639						44.6295		62.7309
29.3356						26.9908		62.7389
20.0853						54.5906		62.8043
39.1479						46.9882		62.9192
30.5434						54.5128		62.929
17.7314						27.0408		62.9674
46.4865						33.5562		63.0476
35.4277						28.2793		63.0541
47.1931						28.3593		63.1163
44.098						75.0548		63.1836
31.5301						76.26		63.204
98.4732						60.5561		63.2422
83.7583						55.8599		63.246
82.3407						28.9922		63.2818
69.7691						29.4812		63.3415
37.7982						26.9804		63.3804
37.7598						29.9456		63.4601
39.8625						36.1994		63.5624
42.5648						25.737		63.609
78.8495						32.5564		64.1084
50.9787						23.3378		64.2367
36.1543						28.7018		64.3322
31.6828						35.1928		64.41
58.4545						27.0883		64.4239
69.9124						32.5194		64.4497
46.9523						27.0746		64.553
38.0886						34.8133		64.5553
69.4597						39.639		64.5901
54.1392						25.1119		64.7325
22.0374						30.0096		64.7502
58.8047						30.4963		64.7599
50.7691						22.8094		64.8756
80.3203						27.5439		64.9681
21.3362						26.9628		65.2407
46.325						72.9307		65.3169
91.8619						9.37288		65.3436
27.436						99.6357		65.4701
36.3753						75.839		65.5726
48.2831						86.1829		65.7277
21.3172						72.147		65.8029
31.1643						64.2498		65.889
19.5548						109.078		65.8912
35.4507						79.7847		65.9118
72.6733						70.5312		66.0261
60.6934						68.9628		66.031
136.805						83.9807		66.2293
52.2784						75.1263		66.307
40.4739						91.7715		66.4179
66.9085						77.5135		66.7502
75.6451						80.7752		66.8465
23.9406						96.3027		66.9202
39.8984						101.685		67.0766
22.3665						102.461		67.1094
85.3679						90.4987		67.1651
58.5007						102.334		67.1955
72.4792						62.8868		67.2165
53.5438						93.2182		67.2187
28.6152						81.1128		67.3875
41.8973						72.2641		67.4653
102.012						66.8927		67.5385
22.7094						62.3583		67.7152
68.86						85.0329		67.8622
53.9455						91.3681		68.0007
80.8676						68.6376		68.122
61.6267						67.6827		68.2536
101.791						63.3927		68.3708
62.9279						63.0784		68.3749
41.5358						80.4049		68.7105
33.3094						69.4621		68.7175
99.9343						91.3714		68.7232
123.58						90.1125		68.7999
28.9991						66.5326		68.8247
34.9601						94.7035		68.8257
46.1407						72.3084		68.8698
32.2482						69.755		68.9021
80.4315						75.6985		68.9654
74.3197						87.5766		68.9779
65.5179						70.3505		69.0473
53.2603						78.6979		69.1195
26.4643						109.417		69.1297
31.5858						88.3777		69.1993
60.2068						74.1027		69.2109
44.8224						62.6969		69.3058
101.537						70.068		69.4189
37.996						66.7221		69.6294
97.9237						64.2046		69.6467
95.7067						64.6637		69.6918
76.7988						82.1148		69.7728
66.4949						59.5504		69.7966
78.9824						102.784		69.8267
57.8578						65.4994		69.867
24.5727						70.6341		70.1204
10.8964						58.9102		70.1893
55.5196						83.8906		70.2008
23.3495						87.1723		70.3104
69.8644						79.5911		70.4777
23.7005						59.4436		70.5202
60.992						88.459		70.621
56.1685						73.4928		70.6781
94.3896						73.6158		70.864
62.7806						75.3106		71.0548
47.3384						71.9004		71.2449
105.1						74.6343		71.2868
11.7568						107.825		71.466
69.2989						119.545		71.475
78.2546						66.3536		71.4904
66.2036						70.7135		71.563
88.9411						73.6467		71.747
18.2313						69.5378		71.8458
79.1987						66.9486		71.9511
57.6057						69.2319		72.0014
58.9133						61.7243		72.0181
95.1192						70.0414		72.0962
30.7743						62.0359		72.1348
51.9593						71.4529		72.1486
151.971						65.2384		72.1513
63.6559						74.3314		72.2406
102.563						61.011		72.4151
113.452						62.9703		72.5449
80.0885						67.6109		72.5663
58.8103						82.1436		72.6686
48.6519						68.9293		72.6815
20.8484						72.5392		72.6969
87.9352						114.672		72.7022
21.0869						70.3799		72.7452
25.4674						72.1688		72.881
153.85						68.517		72.9377
10.5357						90.3213		72.952
27.5408						66.1191		73.1882
26.6102						67.7925		73.1909
111.541						63.0848		73.6558
45.7931						63.6855		73.6923
43.4825						100.012		73.8081
40.3882						76.8294		73.948
108.641						83.5633		74.0537
26.9714						78.7748		74.3217
68.9604						76.1362		74.4229
23.3992						92.1557		74.4545
47.4328						76.6461		74.5364
114.377						73.5317		74.6047
60.0236						73.3002		74.6954
70.8565						69.6417		74.7184
84.5079						91.323		74.8645
60.171						75.9568		74.8702
61.8652						81.6333		74.8732
119.643						63.8571		74.9086
95.1472						73.6198		74.9301
43.658						61.4654		74.9846
12.1266						67.223		75.3186
25.3905						66.8305		75.3339
36.8543						79.5993		75.3623
45.5965						64.1298		75.4606
58.8042						77.7609		75.4796
130.36						78.6243		75.6355
90.8842						57.6603		75.8706
4.09139						89.6572		76.4196
4.12346						62.7665		76.4399
4.2236						67.6405		76.637
4.67678						62.7893		76.7336
4.80756						74.7789		76.85
5.4313						88.745		76.9516
5.8404						92.8896		77.0486
6.14961						103.17		77.1464
6.37882						103.388		78.0834
7.42913						76.28		78.3561
7.52321						65.6659		78.3633
7.72398						90.8868		78.5678
8.00395						61.0062		78.5749
8.07877						65.7505		78.6195
8.29892						71.9828		78.8749
8.76933						61.5554		79.3875
8.89002						62.6992		79.4263
9.37824						64.1904		79.5401
9.74804						59.4753		79.6527
10.2097						68.5841		79.8509
11.0721						82.547		79.8576
11.1058						62.624		79.9657
11.1238						83.794		80.0615
11.6951						72.412		80.0733
11.98						79.4254		80.1112
14.089						66.1732		80.1275
14.6847						61.6905		80.2962
14.9299						69.7348		80.396
15.0189						70.354		80.4362
15.4977						81.7396		80.5082
15.6965						79.562		80.532
15.8266						114.82		80.7283
15.921						96.4543		80.864
16.9684						70.4539		80.8712
17.0045						112.744		80.8728
17.0329						62.6876		80.9019
17.7106						72.3221		81.0543
18.6646						64.4098		81.0926
19.4717						98.3021		81.1287
19.6298						72.7693		81.2481
20.2599						109.715		81.3214
21.2676						94.2747		81.4153
21.4765						81.205		81.5796
21.5697						78.267		81.7327
22.4089						77.1314		81.7544
23.6935						129.151		81.7628
23.7169						89.7484		81.7898
23.7204						59.3123		81.979
23.7731						81.2795		82.2344
23.8283						70.8695		82.4151
24.7238						59.2083		82.5016
25.4648						62.9351		82.7028
25.503						77.9819		82.7091
25.8527						60.9581		82.8465
26.0081						70.6057		82.8552
26.5322						75.9107		82.9342
27.327						73.4436		82.9758
27.3493						63.2678		82.991
28.0689						66.6501		83.0704
29.4191						72.4536		83.1137
29.6845						61.7109		83.2014
29.9416						90.6718		83.3001
30.5405						81.5233		83.3599
30.9386						64.9743		83.3698
31.0809						66.0675		83.3794
31.1868						89.561		83.3817
31.5739						56.2655		83.6777
31.9759						110.139		83.8508
33.0274						53.9609		83.8611
33.0939						68.8411		83.9486
33.295						83.0698		84.0919
33.6863						60.8193		84.9057
33.7512						92.345		85.0136
33.9742						67.9035		85.0878
36.0289						80.5375		85.1207
37.5916						98.6532		85.2364
38.027						73.5793		85.2478
38.8549						61.6706		85.3673
39.5511						68.58		85.3699
40.11						60.6365		85.5762
40.7294						63.2188		85.7187
43.1738						88.5976		85.9113
43.4816						79.4566		86.1886
44.9041						69.5776		86.2828
47.8693						64.2397		86.2971
47.9245						61.7258		86.5972
49.8049						75.2215		86.8055
50.2369						47.5694		86.9184
50.4338						61.4246		86.9758
51.5877						60.1244		86.9768
51.6491						119.201		87.3386
52.4962						51.3426		87.7553
54.0162						73.9777		87.8909
60.4217						76.1883		88.3164
60.6246						86.418		88.3996
68.2819						63.5075		88.4963
75.6484						71.1063		88.5594
77.3466						47.5855		88.7143
77.5847						74.8883		88.758
80.8182						69.784		88.9743
85.4936						45.3981		89.0618
89.6851						53.5484		89.1473
92.294						42.1371		89.241
94.9104						77.716		89.2413
100.512						48.5385		89.2966
101.567						54.7181		89.394
106.444						77.4497		89.4313
111.048						78.3817		89.4519
111.985						57.7967		89.7535
116.437						57.4862		89.9794
121.43						55.749		90.3139
123.189						42.5209		90.3317
143.711						47.5323		90.4426
						43.5234		90.5212
						50.5625		90.6143
						42.0546		90.7941
						46.7704		91.0264
						45.7822		91.0553
						105.129		91.6102
						40.3252		91.6263
						68.1892		91.7106
						59.0394		91.9521
						47.8173		92.0062
						41.0112		92.3282
						40.7918		92.4093
						44.6559		92.7453
						39.7551		92.9366
						44.9032		92.9475
						59.1681		92.9805
						44.7928		93.1103
						39.7248		93.8814
						45.178		94.1075
						40.3447		94.1445
								94.3518
								94.5109
								94.7021
								94.7594
								94.7862
								94.9716
								95.2291
								95.3764
								95.5045
								95.6516
								96.2968
								96.3776
								96.6522
								96.9794
								97.2062
								97.4537
								97.4666
								97.7562
								97.832
								97.9879
								97.99
								98.0999
								98.353
								98.4502
								99.1543
								99.662
								101.353
								101.737
								103.088
								103.958
								103.98
								104.024
								104.093
								104.962
								105.899
								106.012
								107.107
								107.271
								107.304
								108.556
								109.9
								110.058
								110.218
								110.313
								110.824
								110.871
								111.894
								112.462
								112.672
								113.305
								113.627
								114.325
								114.865
								115.297
								115.397
								115.426
								115.522
								115.642
								115.802
								116.179
								116.217
								116.542
								116.929
								117.233
								117.446
								118.078
								118.6
								118.938
								118.985
								119.536
								119.78
								120.922
								120.926
								122.192
								123.54
								123.724
								123.763
								123.767
								124.516
								124.981
								126.398
								127.069
								127.597
								128.987
								129.856
								130.092
								131.853
								131.945
								132.613
								133.372
								136.109
								137.24
								137.524
								138.591
								138.951
								139.005
								139.119
								140.271
								140.308
								142.08
								142.113
								142.207
								142.368
								143.459
								143.72
								144.544
								145.566
								146.715
								148.325
								148.48
								148.482
								148.754
								149.619
								149.9
								153.69
								156.385
								159.209
								159.3
								162.794
								172.537
								173.13
								174.226
								174.436
								175.612
								176.874
								183.367
								190.875
								191.626
								192.21
								193.114
								196.192
								208.729
								227.299
								228.055
								290.242
								313.809
